# Supplementary material for: Can urban e-commerce transformation improve economic resilience? a quasi-natural experiment from China
Source: PLoS One. 2024 May 31;19(5):e0304014. doi: 10.1371/journal.pone.0304014 (PMC11142496; doi:10.1371/journal.pone.0304014)
Supplement: S1 Data — (XLSX) [file pone.0304014.s001.xlsx]

## Sheet: Sheet1
ID	year	RES	gov	lnpop	indus	lnfinmar	lna	lninfo	NEDC
1	2006	-0.0173732	0.157089	4.96048	0.757655	10.0303	3.52636	3.77519	0
1	2007	0.047018	0.14855	4.969	0.733295	10.2061	3.91202	3.85442	0
1	2008	1.70447	0.1672	4.97691	0.543552	10.3209	4.02535	4.01494	0
1	2009	1.76634	0.18283	4.99099	0.445287	10.5459	3.93183	3.93898	0
1	2010	1.35993	0.158934	4.99683	0.400181	10.7781	4.58497	3.81166	0
1	2011	-0.445072	0.18816	5.00467	0.443146	10.8408	4.26268	4.08503	0
1	2012	0.0554823	0.203601	5.00208	0.54191	10.9266	4.78749	4.18369	0
1	2013	-2.82846	0.261887	4.99644	0.876215	10.9931	5.09375	4.17204	0
1	2014	-0.676802	0.28973	4.92059	1.09929	11.087	5.18178	4.24554	0
1	2015	-0.417721	0.340748	4.92516	1.2814	11.1641	5.0689	4.33916	0
1	2016	-0.912393	0.423203	4.87832	1.33598	11.328	4.98361	4.4574	0
1	2017	-0.136343	0.38579	4.8441	1.2643	11.385	4.8752	4.6389	0
1	2018	-0.170346	0.37661	4.83841	1.19865	11.3946	5.46383	4.55291	0
1	2019	-0.949584	0.591331	4.82644	1.07648	11.4554	5.49306	4.54431	0
1	2020	-2.06492	0.606837	4.71376	1.15176	11.7134	6.02102	4.75777	0
2	2006	0.155569	0.112826	5.63442	1.02456	10.6938	2.77259	4.21157	0
2	2007	0.475662	0.153505	5.6602	1.07345	10.959	2.89037	4.36136	0
2	2008	0.782254	0.198689	5.68711	1.27601	11.1045	3.4012	4.59181	0
2	2009	0.670444	0.233363	5.71331	2.78067	11.5863	3.29584	4.41238	0
2	2010	0.720587	0.231772	5.87872	3.06051	11.7376	3.21888	4.30624	0
2	2011	0.423965	0.252245	5.90762	2.94986	11.7111	3.04452	4.39348	0
2	2012	0.119066	0.249978	5.93022	3.16893	11.8142	2.94444	4.38029	0
2	2013	0.274771	0.236743	5.94398	3.38563	12.2596	4.06044	4.43393	0
2	2014	-0.259339	0.260691	5.95741	3.05642	12.3607	5.54518	4.47139	0
2	2015	0.150356	0.271479	5.96576	3.19961	12.5347	5.47646	4.52006	0
2	2016	0.138886	0.264461	5.97294	3.32779	12.7352	4.82831	4.64353	0
2	2017	0.0939657	0.245413	5.98598	3.393	12.8629	5.14166	4.84539	0
2	2018	-0.481466	0.30027	5.99808	3.45821	12.7943	5.39363	4.91852	0
2	2019	-0.0252919	0.317679	5.79916	4.3971	13.009	5.84064	6.51967	0
2	2020	1.47061	0.287307	6.28531	4.44015	12.5451	6.87626	6.23029	0
3	2006	0.0297932	0.0745771	4.74182	0.882367	10.1695	4.91998	4.18655	0
3	2007	0.0891793	0.0837501	4.73279	0.806697	10.2918	5.22036	4.30319	0
3	2008	0.471396	0.0794965	4.7366	0.65642	10.4701	5.16479	4.46192	0
3	2009	0.404449	0.0939046	4.73896	0.78975	10.7197	5.18739	4.39459	0
3	2010	0.306895	0.0994865	4.68583	0.680203	10.7502	5.66643	4.5239	0
3	2011	0.476316	0.09973	4.68847	0.663956	11.1493	6.14204	4.5576	0
3	2012	0.551432	0.114407	4.68607	0.653582	11.3147	6.22456	4.67187	0
3	2013	0.442165	0.126803	4.69407	0.615046	11.4255	6.71901	4.97654	0
3	2014	0.29279	0.122671	4.69407	0.617451	11.4679	7.27586	5.12638	0
3	2015	0.207164	0.140494	4.702	0.669407	11.5172	7.8598	5.26951	0
3	2016	0.138886	0.136393	4.70423	0.700399	11.5901	7.98173	5.43523	0
3	2017	0.137148	0.136216	4.71769	0.690038	11.6598	7.92045	5.60689	0
3	2018	0.111145	0.126226	4.72157	0.680167	11.6982	7.9848	5.69505	0
3	2019	0.344424	0.121666	4.72544	0.638353	11.7891	7.68937	5.81502	0
3	2020	0.746466	0.123776	4.68607	0.703218	11.9303	8.18786	5.95848	0
4	2006	0.304929	0.0915778	5.37009	0.430187	10.0388	4.38203	3.69621	0
4	2007	0.27188	0.0988588	5.35134	0.392603	10.156	4.99721	3.84093	0
4	2008	0.502482	0.099938	5.35409	0.368838	10.2635	5.16479	3.85911	0
4	2009	0.287412	0.121889	5.35858	0.390008	10.4539	5.75574	4.07154	0
4	2010	0.41972	0.108936	5.36051	0.342528	10.7273	5.88332	4.10758	0
4	2011	0.350672	0.115108	5.36368	0.338759	10.7726	6.02828	4.30819	0
4	2012	0.564149	0.121639	5.35966	0.352699	10.9665	5.84932	4.3501	0
4	2013	0.171759	0.129244	5.36373	0.390592	11.1008	6.04737	4.83384	0
4	2014	0.211991	0.133571	5.3664	0.455854	11.1281	6.23441	4.68074	0
4	2015	-0.531337	0.138152	5.36613	0.556033	11.2397	6.14633	4.64025	0
4	2016	0.0950827	0.1409	5.3704	0.605417	11.3114	6.08677	4.67062	0
4	2017	0.180332	0.146849	5.37597	0.639534	11.3929	6.16542	5.21625	0
4	2018	0.18522	0.159619	5.37782	0.674537	11.4266	6.59851	5.32795	0
4	2019	0.176372	0.18503	5.3794	0.854977	11.56	6.72863	5.65383	0
4	2020	0.320496	0.18677	5.26721	0.897994	11.6908	7.09257	5.72619	0
5	2006	0.00113064	0.17315	8.03834	1.04288	12.3431	9.5763	5.40247	0
5	2007	0.0622154	0.178973	8.08791	1.12857	12.4377	9.97655	5.43845	0
5	2008	0.0117721	0.189337	8.12457	1.17882	12.5396	10.0589	5.59674	0
5	2009	-0.126951	0.198648	8.15658	1.48809	12.7253	10.3863	5.73766	0
5	2010	-0.0338007	0.192364	8.19753	1.36219	12.6022	10.7765	5.37005	0
5	2011	-0.138688	0.2039	8.22043	1.40557	12.9113	10.7637	5.37668	1
5	2012	-0.048516	0.207335	8.23056	1.55319	12.9115	10.6796	5.39838	1
5	2013	-0.0111435	0.209658	8.24516	1.67492	13.0615	10.8313	5.35753	1
5	2014	-0.0534022	0.208886	8.24971	1.87017	13.1265	10.7957	5.38153	1
5	2015	-0.0196178	0.246479	8.245	2.13015	13.3861	10.9724	5.47178	1
5	2016	0.00177921	0.245527	8.24707	2.33926	13.384	11.0833	5.63499	1
5	2017	-0.00333291	0.246413	8.24624	2.27118	13.4411	11.1898	5.71556	1
5	2018	-0.02317	0.255555	8.24872	2.34721	13.5188	11.4281	5.72448	1
5	2019	0.00856606	0.214342	8.27197	2.6947	13.5855	11.5134	5.76919	1
5	2020	-0.275013	0.209357	8.27438	2.75103	13.7077	11.8432	5.8304	1
6	2006	0.0690982	0.151663	5.63706	0.812191	9.40672	4.15888	3.52422	0
6	2007	-0.0373061	0.180176	5.64392	0.765489	9.49876	4.79579	3.61811	0
6	2008	0.398862	0.188809	5.65164	0.706031	9.61831	4.61512	3.71325	0
6	2009	0.447009	0.211248	5.65933	0.657707	9.88308	4.83628	3.70609	0
6	2010	0.391514	0.21274	5.66538	0.631476	10.1177	5.65249	3.6448	0
6	2011	0.371613	0.216644	5.67201	0.559429	10.2417	5.37528	4.09082	0
6	2012	0.462416	0.240447	5.67494	0.618793	10.4229	5.74939	3.6937	0
6	2013	0.480795	0.254193	5.67815	0.690377	10.5983	6.32257	3.73802	0
6	2014	0.548655	0.248095	5.6817	0.716219	10.757	6.51915	3.77524	0
6	2015	0.405991	0.276801	5.68573	0.777481	10.9257	7.33302	4.34948	0
6	2016	0.314098	0.272628	5.69117	0.856685	11.0979	7.49776	4.63413	0
6	2017	0.266697	0.267782	5.69736	0.880639	11.2876	7.79606	4.81175	0
6	2018	0.940799	0.280621	5.70138	0.904752	11.4265	8.33279	5.0371	0
6	2019	0.596504	0.291262	5.70465	1.28806	11.5433	8.52099	5.19207	0
6	2020	0.746466	0.285735	5.65315	1.32312	11.7356	8.73986	5.46651	0
7	2006	0.517176	0.0563088	7.91493	0.711952	11.2321	8.28929	4.6293	0
7	2007	0.285934	0.0612634	7.9755	0.753256	11.3191	8.71785	4.63849	0
7	2008	0.450672	0.0582917	8.02127	0.888405	11.4045	8.93393	4.58655	0
7	2009	-0.393533	0.0600272	8.06745	1.05636	11.5167	9.40443	4.51039	0
7	2010	-0.0221796	0.0681347	8.11475	0.957359	11.639	9.88614	4.59227	0
7	2011	-0.120493	0.0743163	8.11839	0.993596	11.7367	9.86277	4.4916	0
7	2012	-0.19885	0.0769603	8.12292	1.10101	11.8508	9.73903	4.54654	0
7	2013	0.287648	0.080994	8.12585	1.17153	11.9903	10.0501	4.66886	0
7	2014	0.0773248	0.0778196	8.12903	1.09745	12.0919	9.8952	4.86507	1
7	2015	0.192962	0.092627	8.1183	1.14022	12.1717	10.15	7.09209	1
7	2016	0.168087	0.0877735	8.11919	1.14393	12.2694	10.269	7.43201	1
7	2017	0.266698	0.0880557	8.12896	1.09555	12.3198	10.7147	7.603	1
7	2018	0.111144	0.092456	8.1349	1.04933	12.4504	11.0948	7.72056	1
7	2019	0.243593	0.091016	8.14347	0.763353	12.5963	11.0065	7.94271	1
7	2020	-0.531436	0.0870803	8.35578	0.85263	12.5478	11.2124	7.85582	1
8	2006	0.336373	0.0426538	5.51551	0.193976	11.0807	6.84907	4.16074	0
8	2007	0.131341	0.0458206	5.52657	0.263903	11.1913	7.46336	4.21639	0
8	2008	0.419586	0.0437108	5.53353	0.261989	11.3647	7.46221	4.06406	0
8	2009	0.319331	0.0511236	5.53999	0.303707	11.5995	7.66716	4.13839	0
8	2010	0.259884	0.0601483	5.54946	0.327223	11.6213	7.5999	4.09867	0
8	2011	0.329732	0.0671806	5.55486	0.345912	11.985	7.62462	4.29468	0
8	2012	0.538716	0.0694505	5.56339	0.362315	12.1945	7.62266	4.39098	0
8	2013	0.442165	0.0714563	5.53311	0.38725	12.3631	8.02617	4.32057	0
8	2014	0.346656	0.0703561	5.5399	0.450751	12.5173	7.97453	4.35163	0
8	2015	-0.0200669	0.0746637	5.54536	0.494121	12.6393	8.05801	4.51198	0
8	2016	0.0220767	0.077062	5.5555	0.552196	12.7357	8.09438	4.66802	0
8	2017	-0.121949	0.0727923	5.566	0.551455	12.724	7.96763	5.29063	0
8	2018	-0.362944	0.0737622	5.57409	0.550715	12.6993	8.19423	5.43833	0
8	2019	-0.294177	0.105005	5.57758	0.653786	12.6802	8.2845	5.54898	0
8	2020	0.618675	0.104429	5.58389	0.682892	12.7209	8.85993	5.72827	0
9	2006	-0.00951199	0.193187	4.11945	1.16102	9.60738	3.46574	3.00477	0
9	2007	-0.023252	0.254604	4.10367	0.861261	9.74435	3.29584	3.13785	0
9	2008	0.461034	0.248262	4.17799	0.897831	9.75653	3.13549	3.09906	0
9	2009	0.468288	0.309849	4.27637	1.01328	10.1402	4.06044	3.30498	0
9	2010	0.250482	0.337295	4.12848	0.984314	10.2439	4.96981	3.03352	0
9	2011	0.423965	0.349827	4.13777	0.882447	10.6108	3.66356	3.14513	0
9	2012	0.551432	0.402429	4.15077	0.886507	10.8113	3.85015	3.03061	0
9	2013	0.403536	0.385536	4.16614	0.876035	10.9645	4.04305	3.08798	0
9	2014	-0.286272	0.35682	4.17384	0.832756	11.0241	4.62497	3.1954	0
9	2015	-0.11948	0.374708	4.18096	0.871996	11.1385	4.46591	3.26241	0
9	2016	-0.00712576	0.421559	4.19159	0.92222	11.2387	5.31812	3.49057	0
9	2017	0.0795717	0.418823	4.19479	0.945365	11.3281	5.11199	4.25704	0
9	2018	-0.111084	0.403362	4.20417	0.96875	11.3451	6.48004	3.74936	0
9	2019	0.00831859	0.394752	4.20295	1.01732	11.3609	6.9594	3.72557	0
9	2020	-0.872211	0.412905	4.10715	1.12572	11.5642	6.61204	4.68992	0
10	2006	0.359956	0.0621005	7.23362	0.573446	11.2407	7.63482	4.55854	0
10	2007	0.18053	0.0708826	7.30832	0.592933	11.3256	7.99564	4.62511	0
10	2008	0.150175	0.0721459	7.35653	0.603742	11.4301	8.32409	4.64627	0
10	2009	0.0746173	0.0747677	7.40695	0.68185	11.6205	8.45489	4.75256	0
10	2010	0.297492	0.0788096	7.45867	0.675741	11.7721	9.02305	4.9156	0
10	2011	0.371613	0.0877472	7.46492	0.745204	11.8619	9.15736	4.30656	0
10	2012	0.411549	0.0881795	7.47792	0.757439	11.9756	9.11921	4.3546	0
10	2013	0.249018	0.0896795	7.48386	0.757166	12.1326	9.56739	6.20494	0
10	2014	0.00999169	0.092548	7.48976	0.76578	12.2051	9.57575	6.56257	0
10	2015	0.164558	0.117662	7.49504	0.802913	12.2804	9.97231	6.91226	0
10	2016	-0.372153	0.114556	7.50138	0.868818	12.4684	10.0148	7.30649	0
10	2017	-0.453017	0.132723	7.51062	0.935096	12.5448	10.217	7.07048	0
10	2018	-0.540727	0.120542	7.52585	1.00592	12.6152	10.4337	7.20095	0
10	2019	-0.663894	0.132773	7.54677	0.996536	12.6755	10.4139	7.37237	0
10	2020	-0.361049	0.119172	7.78278	0.978138	12.5511	10.5871	7.28296	0
11	2006	0.131986	0.1255	5.32075	0.468443	10.129	4.18965	3.935	0
11	2007	-0.248115	0.137484	5.32681	0.455698	10.2149	4.44265	4.08159	0
11	2008	-0.471541	0.144998	5.33297	0.452472	10.3284	4.82831	3.83206	0
11	2009	-0.55313	0.170924	5.3386	0.616591	10.4965	4.98361	4.54017	0
11	2010	0.588958	0.179482	5.36178	0.585876	10.8308	5.53339	4.59948	0
11	2011	0.60196	0.164715	5.36739	0.481916	10.7942	5.79909	3.90194	0
11	2012	0.284382	0.182368	5.37251	0.502414	10.9169	5.99146	4.0131	0
11	2013	0.0945011	0.216736	5.37788	0.551453	11.0041	6.32077	4.02943	0
11	2014	0.408602	0.233326	5.38328	0.696484	11.0566	6.38856	4.03842	0
11	2015	-0.957394	0.24763	5.38805	0.899238	11.1355	6.52649	4.03875	0
11	2016	-0.503563	0.258019	5.39307	0.976804	11.2176	6.2804	4.18068	0
11	2017	-0.208313	0.253227	5.39832	1.00681	11.2865	6.20658	4.3331	0
11	2018	-0.585173	0.267994	5.40251	1.03726	11.3768	6.64379	4.36656	0
11	2019	0.0083189	0.283003	5.40431	1.14682	11.4705	6.70686	4.57822	0
11	2020	0.576078	0.291935	5.27877	1.15494	11.7131	7.32251	5.24097	0
12	2006	0.281345	0.0705892	6.34343	0.677816	9.8362	6.58893	3.50313	0
12	2007	0.138368	0.0765565	6.34621	0.715853	9.97393	7.24566	3.30904	0
12	2008	0.367776	0.0778254	6.34959	0.719453	10.123	7.21598	3.09254	0
12	2009	0.425728	0.0905422	6.35479	0.740396	10.3366	7.58934	3.07572	0
12	2010	0.212874	0.0985275	6.37154	0.770792	10.459	7.68708	3.41907	0
12	2011	0.256439	0.10283	6.37501	0.802566	10.6586	7.78447	3.57889	0
12	2012	0.500565	0.115832	6.37832	0.85979	10.8348	7.69894	4.05731	0
12	2013	0.416413	0.121522	6.38173	0.90731	11.0128	7.92696	4.32673	0
12	2014	0.360123	0.127478	6.38781	0.958216	11.165	7.95578	3.97019	0
12	2015	0.00833677	0.141792	6.39664	1.02521	11.2711	8.29155	4.07944	0
12	2016	0.109683	0.142628	6.4093	1.11248	11.3909	8.36007	4.21085	0
12	2017	0.137149	0.136165	6.42076	1.12784	11.4895	8.45999	5.32184	0
12	2018	0.0815135	0.135472	6.42648	1.14326	11.5866	8.69785	5.72998	0
12	2019	-0.495841	0.154523	6.43053	1.40496	11.7088	8.85552	5.97308	0
12	2020	0.661272	0.164941	6.46399	1.48509	11.8297	9.45954	6.27183	0
13	2006	-0.0409557	0.255366	4.57155	0.931523	8.96928	2.3979	2.34155	0
13	2007	-0.0935223	0.284273	4.57239	0.927988	9.10556	2.70805	2.52201	0
13	2008	0.336691	0.313379	4.57829	0.943241	9.24568	2.3979	2.6439	0
13	2009	0.212934	0.383469	4.58415	1.01609	9.54993	2.56495	2.81783	0
13	2010	0.147059	0.418369	4.5991	0.909997	9.59966	2.48491	2.90786	0
13	2011	0.591489	0.472752	4.6055	0.774084	9.96029	3.29584	3.01447	0
13	2012	1.1364	0.455052	4.61173	0.629543	10.1271	3.58352	3.13357	0
13	2013	0.751201	0.43578	4.65352	0.62648	10.2846	3.58352	3.20367	0
13	2014	0.508255	0.418058	4.65915	0.622045	10.4044	4.2485	3.2018	0
13	2015	0.420192	0.403279	4.66555	1.10112	10.534	4.8752	3.29402	0
13	2016	0.489312	0.387407	4.66992	1.13223	10.6085	4.74493	3.88556	0
13	2017	0.439429	0.402194	4.6723	1.18001	10.6729	5.35659	3.98241	0
13	2018	0.377819	0.424278	4.67625	1.22945	10.7034	5.76205	4.21347	0
13	2019	0.428451	0.361146	4.67712	1.79961	10.8131	5.42495	4.36721	0
13	2020	0.576078	0.337246	4.56103	1.852	11.0538	5.81114	4.76866	0
14	2006	0.265624	0.123429	5.08333	0.935491	10.324	5.29832	3.75934	0
14	2007	0.138368	0.130085	5.08436	0.8998	10.4246	5.47646	3.90499	0
14	2008	0.668273	0.141018	5.08477	0.832449	10.5225	5.61677	3.97096	0
14	2009	0.766202	0.183409	5.07159	0.777593	10.7537	5.69373	3.93886	0
14	2010	0.485535	0.184749	5.07448	0.684961	11.0725	5.96101	4.47946	0
14	2011	0.423965	0.177039	5.0611	0.68052	11.1273	5.86363	4.31741	0
14	2012	0.335249	0.193956	5.06886	0.721446	11.2674	5.96871	4.42604	0
14	2013	0.197512	0.202581	5.05602	0.752984	11.4034	6.30992	4.57187	0
14	2014	-0.245873	0.201349	5.0635	0.911175	11.5104	6.24804	4.7244	0
14	2015	-1.42606	0.216488	5.0606	1.05549	11.6187	6.6733	4.8458	0
14	2016	-1.30662	0.248931	5.07987	1.69711	11.7159	6.4677	5.05112	0
14	2017	-0.59696	0.254874	5.05394	1.71156	11.8821	6.60394	5.24753	0
14	2018	-0.940739	0.26458	5.05394	1.72611	11.8817	6.90475	5.32597	0
14	2019	-0.663894	0.290815	5.04766	2.2436	11.9508	6.96319	5.51963	0
14	2020	-0.829614	0.314915	4.95988	2.30709	12.1096	7.64108	5.77455	0
15	2006	0.0848203	0.155603	4.81704	0.896874	10.5327	6.07764	4.03078	0
15	2007	0.117287	0.163349	4.81329	0.89942	10.6919	6.43935	4.14007	0
15	2008	0.222709	0.169624	4.81094	0.832168	10.8571	6.51471	4.11145	0
15	2009	0.127815	0.206509	4.80905	0.868537	11.2369	6.73221	4.57049	0
15	2010	0.212873	0.203838	4.80764	0.827008	11.3329	7.31986	4.23402	0
15	2011	0.204088	0.193285	4.80669	0.80608	11.5755	7.52294	4.21674	0
15	2012	0.335249	0.187831	4.80716	0.812612	11.663	7.83676	4.44001	0
15	2013	0.281209	0.19874	4.80895	0.8047	11.8155	8.36591	4.54215	0
15	2014	-0.0573406	0.206582	4.81376	0.905138	11.9026	8.20767	5.55589	0
15	2015	-0.0953375	0.253175	4.8175	1.00832	11.9556	8.327	5.85024	0
15	2016	0.039598	0.282317	4.82958	1.05122	12.0162	8.51037	6.00836	0
15	2017	-0.0211884	0.302689	4.84057	1.14699	12.1009	8.64118	6.12522	0
15	2018	0.214851	0.309766	4.8465	1.25078	12.2089	8.90436	6.29622	0
15	2019	0.142761	0.356463	4.85284	1.40951	12.3649	8.91032	6.43798	0
15	2020	0.533482	0.342271	4.97878	1.58546	12.4233	9.35383	6.39889	0
16	2006	0.0140711	0.31847	3.99609	1.47133	9.8141	3.09104	3.15038	0
16	2007	-0.0232521	0.342418	4.04843	1.36762	9.90644	3.3673	3.25886	0
16	2008	0.357414	0.364006	4.05253	1.27944	10.0657	3.13549	3.41852	0
16	2009	0.38317	0.393237	4.05662	1.21268	10.3185	4.55388	3.64937	0
16	2010	0.429122	0.411674	4.06069	1.13563	10.4954	3.29584	3.64551	0
16	2011	0.727604	0.372122	4.07928	0.989443	10.7742	4.04305	3.44455	0
16	2012	1.00923	0.502898	4.08556	0.95719	10.9528	4.21951	3.7438	0
16	2013	0.828459	0.454974	4.09109	0.853389	11.0888	4.64439	3.79566	0
16	2014	-0.380538	0.488963	4.0958	0.93033	11.1662	5.05625	3.76765	0
16	2015	0.278173	0.497363	4.09972	1.12695	11.2327	5.30827	3.80039	0
16	2016	0.0220766	0.485216	4.12935	1.17682	11.2958	5.92158	4.05627	0
16	2017	0.353063	0.473654	4.13934	1.1704	11.3738	5.54126	4.9309	0
16	2018	0.377819	0.476973	4.14398	1.16403	11.4722	5.59099	5.04804	0
16	2019	0.663725	0.365699	4.14891	1.72185	11.5365	5.71703	5.16074	0
16	2020	0.959448	0.342306	4.11096	1.63651	11.62	6.07993	5.348	0
17	2006	0.31279	0.171393	3.67107	0.776095	9.60912	2.77259	3.2315	0
17	2007	-0.0373058	0.198542	3.66957	0.719379	9.75051	2.48491	3.51721	0
17	2008	0.409224	0.208235	3.66671	0.66605	9.94982	2.83321	3.72032	0
17	2009	0.436369	0.227966	3.66371	0.611769	10.1828	2.63906	3.55006	0
17	2010	0.0342329	0.246702	3.67097	0.596213	10.3877	3.21888	3.65757	0
17	2011	0.371613	0.270076	3.66798	0.558096	10.5016	3.52636	3.75258	0
17	2012	0.271666	0.29919	3.57849	0.535734	10.6974	3.8712	3.99999	0
17	2013	0.171759	0.301383	3.66238	0.60187	10.8433	4.27667	3.97456	0
17	2014	0.0503917	0.340145	3.6596	0.706533	10.9573	4.20469	4.11749	0
17	2015	0.136154	0.348445	3.65686	0.760552	11.0934	4.99043	4.46763	0
17	2016	-0.00712555	0.322864	3.65468	0.761934	11.2828	4.83628	4.12241	0
17	2017	-0.237103	0.321769	3.65268	0.894942	11.3804	5.15329	4.63801	0
17	2018	-0.185161	0.457556	3.64963	1.05424	11.4373	5.84354	4.74613	0
17	2019	0.0419291	0.459415	3.64762	1.14917	11.4883	6.36475	4.88354	0
17	2020	0.022321	0.468723	3.44469	1.06289	11.7507	6.76849	5.27266	0
18	2006	1.1808	0.123526	5.59105	0.551345	10.8686	2.83321	4.49462	0
18	2007	0.27188	0.145864	5.60562	0.507324	10.993	3.52636	4.59039	0
18	2008	0.906597	0.13107	5.6175	0.493879	11.3064	3.43399	4.79225	0
18	2009	0.500207	0.176867	5.6276	0.438117	11.6312	2.19722	4.72523	0
18	2010	1.14368	0.162458	5.71098	0.381065	11.6441	3.29584	4.74575	0
18	2011	1.06265	0.161816	5.73226	0.360703	11.9279	3.52636	4.33929	0
18	2012	1.22542	0.166309	5.74511	0.349762	12.053	4.00733	4.48869	0
18	2013	0.776954	0.15915	5.75364	0.50273	12.1656	3.63759	4.44957	0
18	2014	0.440922	0.157701	5.75563	0.564827	12.2346	4.39445	4.37873	0
18	2015	0.249769	0.189862	5.80818	0.739344	12.3055	4.66344	5.04992	0
18	2016	0.0950822	0.232991	5.81267	0.752386	12.3082	4.77912	5.22994	0
18	2017	-0.0211884	0.216288	5.768	0.671785	12.434	4.91265	5.39644	0
18	2018	0.925983	0.219865	5.77191	0.59816	12.4192	5.40268	5.52864	0
18	2019	0.596504	0.186875	5.77687	0.593212	12.4955	5.45104	5.5326	0
18	2020	0.235305	0.201096	5.76604	0.534429	12.4145	6.44889	5.73288	0
19	2006	0.124125	0.0757054	5.35849	1.63093	11.6781	6.15273	4.66677	0
19	2007	0.0610714	0.0832829	5.22197	1.53978	11.708	6.2672	4.68944	0
19	2008	0.243433	0.0973687	5.25857	1.35588	11.7857	6.41673	4.70855	0
19	2009	-0.0424207	0.122319	5.32889	1.38177	11.9858	6.59304	4.76321	0
19	2010	0.184667	0.119244	5.41954	1.19594	11.9541	6.98934	4.57152	0
19	2011	0.60196	0.141113	5.45088	1.19751	12.2383	7.1507	4.63217	0
19	2012	1.19998	0.1475	5.49292	1.38724	12.3914	7.20042	4.65049	0
19	2013	0.931471	0.160339	5.52523	1.48704	12.5282	7.68891	4.73483	0
19	2014	0.413989	0.164457	5.54525	1.6865	12.6253	7.72135	4.83227	0
19	2015	-0.105278	0.169728	5.5509	2.30214	12.726	8.34854	4.92132	0
19	2016	0.109683	0.169812	5.5423	2.45267	12.7957	8.01467	4.92341	0
19	2017	0.165938	0.167939	5.53786	2.34397	12.9371	8.17976	5.03789	1
19	2018	0.15559	0.21285	5.53838	2.24224	12.9935	8.38137	4.98207	1
19	2019	0.294009	0.18174	5.55147	2.73635	13.0583	8.29054	4.90836	1
19	2020	-0.87221	0.160885	5.68267	2.64535	13.0198	8.66957	4.77826	1
20	2006	0.139847	0.121383	5.56792	0.509693	9.82069	4.78749	3.42947	0
20	2007	0.0680984	0.127877	5.56938	0.470398	9.9407	5.10595	3.5887	0
20	2008	0.461034	0.148808	5.56712	0.421412	10.1387	5.3033	3.74696	0
20	2009	0.627885	0.158766	5.5741	0.491253	10.3971	5.52943	3.92881	0
20	2010	0.504339	0.159309	5.53056	0.455111	10.6678	5.743	3.94491	0
20	2011	0.612431	0.156978	5.53287	0.416181	10.8834	5.95324	3.83996	0
20	2012	0.602299	0.162579	5.54435	0.4195	11.0614	6.09131	3.95296	0
20	2013	0.339154	0.170688	5.54472	0.436505	11.2312	6.29895	4.01352	0
20	2014	-0.0573406	0.178382	5.543	0.488852	11.3646	6.51323	3.97521	0
20	2015	0.292374	0.178412	5.54622	0.510602	11.4182	6.67077	4.57012	0
20	2016	0.211892	0.182737	5.5476	0.64695	11.4853	6.97167	4.80297	0
20	2017	0.180332	0.18704	5.54978	0.810203	11.5862	7.17242	4.98296	0
20	2018	0.288926	0.18752	5.54822	1.00783	11.6578	7.24208	5.09998	0
20	2019	0.277204	0.170217	5.54944	1.02114	11.7639	7.45761	5.22676	0
20	2020	0.746465	0.158862	5.51523	1.08129	11.8986	7.61184	5.39699	0
21	2006	0.0769593	0.114568	5.51843	0.628346	9.6021	4.41884	3.77745	0
21	2007	-0.00919821	0.13179	5.52484	0.620845	9.75533	4.94164	3.81814	0
21	2008	0.295243	0.149044	5.532	0.602002	9.92238	5.44674	3.89715	0
21	2009	0.468288	0.161934	5.5391	0.676216	10.2539	5.46806	3.91571	0
21	2010	0.344503	0.161349	5.52635	0.61118	10.4704	5.70378	3.55118	0
21	2011	0.382083	0.179259	5.53349	0.560867	10.659	6.10702	3.6752	0
21	2012	0.525999	0.209853	5.53567	0.609375	10.8336	6.35784	3.80494	0
21	2013	0.545177	0.211148	5.52562	0.638374	10.9815	6.73697	3.80924	0
21	2014	0.615988	0.21547	5.52927	0.668233	11.0772	6.9256	3.85534	0
21	2015	0.462798	0.23276	5.49615	0.736684	11.2269	7.64731	4.01357	0
21	2016	0.372502	0.222058	5.50066	0.784793	11.4042	7.98956	4.17874	0
21	2017	0.309881	0.217521	5.54262	0.813141	11.5365	7.98854	4.31281	0
21	2018	0.955613	0.206017	5.50798	0.842314	11.6967	8.58784	4.3549	0
21	2019	0.630115	0.208843	5.55264	0.926623	11.8279	8.70301	4.36324	0
21	2020	0.618675	0.199995	5.48533	0.963448	12.0229	9.10264	5.2231	0
22	2006	0.124125	0.116426	5.70917	0.727038	9.62003	4.46591	3.7598	0
22	2007	0.11026	0.133198	5.70365	0.626066	9.73517	4.57471	3.80081	0
22	2008	0.108728	0.129262	5.70652	0.641437	9.90805	4.66344	4.13533	0
22	2009	0.127816	0.140903	5.70395	0.833086	10.1877	4.83628	4.28014	0
22	2010	0.306895	0.172773	5.71622	0.818358	10.4677	5.09375	4.44058	0
22	2011	0.507727	0.16034	5.72309	0.768778	10.5571	5.53733	3.9315	0
22	2012	0.653166	0.176065	5.73865	0.722499	10.6836	5.66643	4.24841	0
22	2013	0.738324	0.181113	5.74279	0.798887	10.8216	6.17379	6.68578	0
22	2014	0.387056	0.200515	5.74944	0.78803	10.9262	6.14847	7.09162	0
22	2015	0.221366	0.220743	5.75592	0.858318	11.0273	6.37161	4.73731	0
22	2016	0.168088	0.211903	5.76388	0.929435	11.1182	6.70808	5.10662	0
22	2017	-0.237103	0.225851	5.77375	1.04156	11.2109	6.78219	5.19702	0
22	2018	-0.40739	0.253924	5.78229	1.16437	11.2754	7.1869	5.34286	0
22	2019	0.0755397	0.263549	5.78951	1.61972	11.3686	7.20266	5.35829	0
22	2020	0.746465	0.262571	5.7224	1.59281	11.533	7.55329	5.58024	0
23	2006	-0.0959831	0.102906	6.40793	1.47001	8.86988	4.33073	2.95136	0
23	2007	-0.149737	0.146393	6.41186	1.41667	9.02512	4.26268	3.14576	0
23	2008	0.222709	0.15074	6.41382	1.32685	9.17395	4.98361	3.15061	0
23	2009	0.364018	0.18545	6.40793	1.09936	9.43509	5.15906	3.25293	0
23	2010	0.259884	0.201531	6.36387	0.960921	9.84104	5.66988	3.40065	0
23	2011	0.350672	0.221205	6.36777	0.86226	9.92899	5.91889	3.67832	0
23	2012	0.513282	0.247695	6.37084	0.850595	10.14	6.57368	3.81036	0
23	2013	0.249018	0.260945	6.38201	0.862333	10.2846	6.9489	4.17826	0
23	2014	0.0503919	0.259404	6.37466	0.976432	10.4356	6.78219	3.93921	0
23	2015	0.306577	0.294755	6.38402	1.01961	10.6086	7.09589	4.67463	0
23	2016	0.299498	0.2663	6.39525	1.07388	10.8485	7.24494	4.8375	0
23	2017	0.324274	0.282682	6.40786	1.11068	11.0273	7.15929	4.42395	0
23	2018	0.496341	0.269033	6.42101	1.1473	11.1857	7.55119	5.35737	0
23	2019	0.562894	0.213489	6.42592	1.42982	11.3057	7.77863	5.5713	0
23	2020	0.746465	0.21648	6.37466	1.4527	11.4891	8.39503	5.85302	0
24	2006	-0.127427	0.15277	3.66801	0.994163	9.89695	4.31749	4.47147	0
24	2007	-0.1919	0.186615	3.66286	0.992736	9.96938	4.67283	4.28196	0
24	2008	0.284881	0.20894	3.66231	1.00654	10.1122	4.30407	4.47047	0
24	2009	0.39381	0.297434	3.66129	0.865092	10.2756	4.47734	4.70157	0
24	2010	0.476133	0.314786	3.65862	0.774777	10.7184	4.7362	4.49572	0
24	2011	-0.162374	0.343491	3.65444	0.804388	10.5537	5.7301	4.21674	0
24	2012	0.615015	0.360062	3.64731	0.91541	10.7352	5.7462	4.39271	0
24	2013	0.313401	0.349869	3.62559	0.993245	10.8173	6.23637	4.52583	0
24	2014	-2.26586	0.402007	3.621	1.48637	10.8971	5.33272	4.46071	0
24	2015	-1.38345	0.580935	3.61273	2.05678	11.0212	5.81711	4.65514	0
24	2016	-0.853989	0.505276	3.59447	1.93046	11.0992	5.48064	4.15504	0
24	2017	-0.0931599	0.574013	3.56575	1.89985	11.1786	4.92725	4.77047	0
24	2018	-0.111085	0.571502	3.55718	1.872	11.2614	5.09375	4.83481	0
24	2019	-0.0757081	0.585494	3.54246	2.18021	11.3433	5.65249	4.79317	0
24	2020	-0.914807	0.675395	3.27806	2.48991	11.7475	5.93489	5.0922	0
25	2006	0.540759	0.0599017	7.36152	0.548315	11.6158	8.97702	4.36323	0
25	2007	0.321069	0.0573269	7.40023	0.513396	11.715	9.08148	4.46318	0
25	2008	0.585377	0.0564258	7.44337	0.490854	11.795	9.2487	4.48791	0
25	2009	0.38317	0.0553809	7.48805	0.555467	12.011	9.40804	4.57672	0
25	2010	0.344503	0.064292	7.54724	0.565571	12.098	9.71487	4.69818	0
25	2011	0.204088	0.059068	7.55166	0.54354	12.2246	9.6708	4.53619	0
25	2012	0.0300495	0.0656213	7.55591	0.576045	12.2974	9.60898	4.97486	0
25	2013	0.261895	0.0696695	7.56057	0.58301	12.4435	9.88654	5.18817	0
25	2014	0.104258	0.070551	7.56806	0.587969	12.456	9.97683	5.85135	0
25	2015	0.164558	0.0999424	7.57889	0.625703	12.494	10.174	6.14177	0
25	2016	0.153487	0.0806318	7.5832	0.648834	12.562	10.2747	6.41355	0
25	2017	0.151543	0.0824549	7.60886	0.695169	12.6027	10.5065	6.65902	0
25	2018	-0.0518236	0.0811749	7.64086	0.744071	12.6777	10.8351	6.88085	0
25	2019	0.149612	0.0875649	7.67235	0.752757	12.7714	10.9781	7.20662	0
25	2020	-0.3415	0.0927026	7.82668	0.747649	12.76	11.2082	7.3003	0
26	2006	0.0612374	0.151353	4.32286	2.42553	9.95376	4.78749	4.53548	0
26	2007	0.0048556	0.162729	4.32078	2.33445	9.99393	4.8752	4.53755	0
26	2008	0.647549	0.177373	4.3409	2.28606	10.1905	5.46806	4.64004	0
26	2009	0.500207	0.20451	4.34436	2.11142	10.3962	5.47227	4.77387	0
26	2010	0.777	0.237694	4.34852	1.73364	10.6563	5.65948	4.6712	0
26	2011	0.486787	0.227566	4.34293	1.62378	10.7261	6.30445	4.27029	0
26	2012	0.754899	0.240393	4.29831	1.70515	10.9299	6.52356	4.31491	0
26	2013	0.313401	0.251611	4.30403	1.68279	11.0596	6.67203	4.48743	0
26	2014	-0.0842739	0.244803	4.26647	1.95879	11.2609	6.22059	4.71447	0
26	2015	-0.0768749	0.261765	4.25759	2.04089	11.5403	6.53669	4.57837	0
26	2016	-0.0655297	0.279537	4.24942	2.20112	11.7062	6.34212	4.69697	0
26	2017	-0.136343	0.276464	4.27467	2.22104	11.788	6.61473	4.01312	0
26	2018	-0.362944	0.269546	4.36506	2.24248	11.7289	6.75577	4.96198	0
26	2019	-0.428619	0.390465	4.26488	3.53333	11.8544	6.94312	4.21943	0
26	2020	0.192707	0.420923	4.18573	2.98144	12.0128	7.07242	4.9574	0
27	2006	-0.198176	0.0863877	6.26279	0.688866	9.85084	6.09131	3.60414	0
27	2007	-0.177845	0.095216	6.26741	0.697464	9.96326	6.41999	3.81305	0
27	2008	0.212348	0.105181	6.27416	0.746791	10.106	6.6796	3.50605	0
27	2009	0.170374	0.115813	6.28264	0.680762	10.3375	6.71659	3.54628	0
27	2010	0.316297	0.131154	6.29988	0.650969	10.6805	7.23201	3.66889	0
27	2011	0.25644	0.13579	6.23069	0.574044	10.6168	7.46908	3.74299	0
27	2012	0.335249	0.140973	6.23768	0.566024	10.7597	7.643	4.29562	0
27	2013	0.13313	0.158532	6.30305	0.580206	10.9168	8.10531	4.56301	0
27	2014	-0.0438738	0.150762	6.24982	0.669515	11.0538	8.08487	4.09392	0
27	2015	0.00833657	0.188912	6.25523	0.763695	11.1562	8.31728	5.03324	0
27	2016	0.0512786	0.176023	6.26231	0.798222	11.2977	8.46884	5.40438	0
27	2017	-0.121948	0.192383	6.26712	0.937279	11.4121	8.6063	5.6673	0
27	2018	-0.0221935	0.292628	6.04471	1.09671	11.7861	8.99194	6.14335	0
27	2019	0.125956	0.232701	6.04895	1.52504	11.9206	8.99727	6.47589	0
27	2020	1.25763	0.31295	6.25502	1.6198	11.8716	9.47807	6.4913	0
28	2006	0.0533763	0.20822	4.81823	1.49154	9.28879	3.4012	2.50963	0
28	2007	-0.0232524	0.224231	4.83375	1.4139	9.43319	3.21888	2.67566	0
28	2008	0.357415	0.24184	4.82924	1.38963	9.55193	3.43399	3.00449	0
28	2009	0.39381	0.278766	4.84823	1.36007	9.78156	3.68888	3.10657	0
28	2010	0.175265	0.237709	4.8503	1.2585	9.97431	4.04305	3.14151	0
28	2011	0.371613	0.33297	4.85666	1.14855	10.2087	4.12713	2.81444	0
28	2012	0.920216	0.363044	4.8625	1.06872	10.3519	4.30407	2.93402	0
28	2013	0.699695	0.334899	4.868	1.06895	10.5003	4.59512	3.03301	0
28	2014	0.508255	0.327836	4.87308	1.06831	10.6523	4.72739	3.2918	0
28	2015	0.633221	0.348091	4.87852	1.13448	10.8469	5.75257	3.41886	0
28	2016	0.620722	0.346682	4.8847	1.15907	11.0193	5.86363	4.0955	0
28	2017	0.583372	0.350586	4.89122	1.08975	11.1413	5.42054	4.30873	0
28	2018	0.407449	0.35401	4.89618	1.02625	11.1645	5.7589	4.49247	0
28	2019	0.64692	0.28192	4.89732	1.05836	11.2331	5.3845	4.73807	0
28	2020	1.04464	0.257303	4.81823	1.06109	11.3845	6.20859	4.99535	0
29	2006	0.0848202	0.113564	5.827	0.835243	9.44749	4.15888	3.12771	0
29	2007	-0.0794678	0.136069	5.82746	0.837175	9.58842	4.44265	3.36287	0
29	2008	0.264157	0.138374	5.83526	0.798065	9.69154	4.92725	3.44961	0
29	2009	0.276772	0.16509	5.8511	0.760188	9.90439	4.86753	3.63547	0
29	2010	0.0906458	0.159145	5.77985	0.744136	10.3136	5.53733	3.77745	0
29	2011	0.162207	0.177154	5.78095	0.771559	10.3443	5.77455	4.19518	0
29	2012	0.335248	0.198316	5.82736	0.826326	10.388	5.75574	4.10325	0
29	2013	0.16545	0.192822	5.99787	0.816316	10.668	6.41999	4.05537	0
29	2014	0.198524	0.190842	5.83374	0.804766	10.8194	6.24804	4.25651	0
29	2015	0.263971	0.199608	5.83089	0.887257	10.9558	6.68336	4.37117	0
29	2016	0.211891	0.198678	5.83768	0.974968	11.0693	6.98564	4.51749	0
29	2017	-0.0355824	0.203254	5.83923	1.06663	11.1802	7.17089	5.00061	0
29	2018	0.229666	0.218927	5.8424	1.16308	11.2387	7.46566	4.74661	0
29	2019	0.00831845	0.216032	5.83997	1.24084	11.3315	7.65634	5.55315	0
29	2020	-0.105469	0.217795	5.80472	1.27043	11.4663	8.13359	5.56013	0
30	2006	-0.292509	0.0734676	3.52225	0.110009	11.5032	4.57471	4.73277	0
30	2007	-0.156764	0.083134	3.61065	0.110727	11.4559	5.15329	4.72464	0
30	2008	0.0154705	0.070398	3.70002	0.0943168	11.4708	5.18739	4.6325	0
30	2009	-1.12768	0.0889363	3.71875	0.14617	11.9905	5.2832	4.90051	0
30	2010	0.203471	0.0769957	3.67086	0.108747	12.4815	5.60947	5.09193	0
30	2011	-0.69636	0.0789628	3.8898	0.113611	12.4787	5.40268	4.98529	0
30	2012	-0.237001	0.0865608	3.8833	0.1304	12.5678	5.34233	5.158	0
30	2013	-0.1244	0.0935536	3.89231	0.292116	12.8418	5.75574	4.94619	0
30	2014	-0.798002	0.110738	3.91988	0.316731	12.7234	5.86363	5.12539	0
30	2015	-0.0768748	0.142453	3.94945	0.520699	13.0113	6.24417	5.1849	0
30	2016	-0.664175	0.160328	3.98925	0.425449	12.901	6.01372	5.09871	0
30	2017	0.0795717	0.149482	4.04749	0.394033	12.9108	6.00141	5.14128	0
30	2018	-0.00737787	0.14696	4.06149	0.36406	13.1747	6.34388	5.76956	0
30	2019	0.327619	0.123406	4.09046	0.466885	13.1774	6.33859	5.71924	0
30	2020	-0.0202754	0.126031	4.08547	0.45491	13.1831	6.64509	5.69344	0
31	2006	0.100542	0.148475	5.82701	1.18362	9.17087	4.41884	3.20534	0
31	2007	0.0751253	0.163337	5.82537	1.04053	9.33627	4.79579	3.32891	0
31	2008	0.429948	0.185832	5.82537	0.965249	9.49959	4.67283	3.48615	0
31	2009	0.425729	0.227566	5.82043	0.874908	9.76753	4.90527	3.63546	0
31	2010	0.0812438	0.219479	5.74469	0.808803	10.0614	5.98394	3.57504	0
31	2011	0.292038	0.255416	5.7486	0.716744	10.2737	6.86276	3.4406	0
31	2012	0.398832	0.273461	5.75055	0.699198	10.4508	7.20638	3.60301	0
31	2013	0.0301182	0.283109	5.75425	0.684344	10.6288	7.89506	3.72104	0
31	2014	0.0773249	0.293486	5.7403	0.692859	10.7516	7.65112	3.84113	0
31	2015	-0.0200672	0.3555	5.749	0.784939	10.8717	7.94839	4.13229	0
31	2016	0.0512789	0.308741	5.73285	0.84459	11.134	8.12474	4.32334	0
31	2017	0.137149	0.321355	5.76666	0.960297	11.3221	7.88683	4.49803	0
31	2018	0.125959	0.320623	5.74638	1.08643	11.4468	8.28954	5.27211	0
31	2019	0.39484	0.292587	5.75379	1.39651	11.5671	8.09682	5.4528	0
31	2020	0.746466	0.302629	5.65169	1.35736	11.7873	8.60484	5.78204	0
32	2006	0.414983	0.13745	5.72224	0.561555	9.46939	3.09104	2.87856	0
32	2007	0.124314	0.14439	5.72648	0.585712	9.64062	3.61092	2.94638	0
32	2008	0.543929	0.164235	5.70027	0.488184	9.85105	3.4012	2.97807	0
32	2009	0.223574	0.190977	5.70365	0.544856	10.1083	3.29584	3.13377	0
32	2010	0.485535	0.221951	5.6575	0.55473	10.1499	3.82864	3.19423	0
32	2011	0.738074	0.239004	5.66113	0.512366	10.4596	4.09434	3.3854	0
32	2012	1.03467	0.25463	5.66428	0.539997	10.6319	5.25227	3.47825	0
32	2013	1.04736	0.248456	5.66969	0.635791	10.7603	6.01859	3.78586	0
32	2014	0.898785	0.215582	5.67229	0.705223	10.872	5.47227	4.00411	0
32	2015	0.675827	0.214113	5.67503	0.769216	11.015	6.08222	4.17128	0
32	2016	0.752131	0.218083	5.68089	0.800358	11.2082	6.40026	4.37329	0
32	2017	0.525795	0.199953	5.68679	0.828158	11.325	6.24804	4.58545	0
32	2018	0.348188	0.212044	5.6913	0.856878	11.3534	6.67582	4.70928	0
32	2019	0.361229	0.253798	5.69578	0.907846	11.4381	7.18387	4.7808	0
32	2020	0.703868	0.241782	5.72237	0.948191	11.5034	7.54645	4.95371	0
33	2006	-0.0558919	0.0988802	5.52111	1.12049	11.3593	6.286	4.1146	0
33	2007	-0.12163	0.113678	5.52848	1.10246	11.4642	6.39526	4.16581	0
33	2008	0.19266	0.117762	5.53327	1.0544	11.6179	6.39024	4.10856	0
33	2009	0.149095	0.129413	5.53672	1.06492	11.8446	6.54247	4.11467	0
33	2010	0.203471	0.133522	5.62241	1.0156	11.7378	6.84055	4.02192	0
33	2011	0.57055	0.129027	5.62293	1.01057	12.136	6.98934	4.08368	0
33	2012	0.704031	0.129553	5.62558	1.04011	12.3352	7.18463	4.13721	0
33	2013	0.725449	0.136432	5.62864	1.10522	12.5137	7.5979	4.16469	0
33	2014	0.400522	0.139986	5.63501	1.3622	12.718	7.62657	4.11979	1
33	2015	0.292375	0.164124	5.64268	1.60632	12.894	7.93128	4.37756	1
33	2016	0.211891	0.187331	5.64603	1.78962	13.0378	8.17386	4.73215	1
33	2017	-0.179525	0.171689	5.65251	1.82849	13.0957	8.34972	4.60589	1
33	2018	-0.0370089	0.170381	5.65086	1.86801	13.1722	8.55295	4.50741	1
33	2019	0.00831882	0.160966	5.66075	1.94688	13.2184	8.75542	4.52926	1
33	2020	0.661271	0.168424	5.80291	2.03155	13.129	9.134	4.46801	1
34	2006	0.155569	0.123912	6.60156	0.655755	9.32979	3.98898	2.99057	0
34	2007	0.0540444	0.133207	6.60315	0.594435	9.4283	4.45435	3.15362	0
34	2008	0.554291	0.125162	6.59924	0.490123	9.60086	4.90527	3.15257	0
34	2009	0.649164	0.132654	6.59944	0.448524	9.84494	4.97673	3.13548	0
34	2010	0.504339	0.133969	6.53304	0.377427	10.2408	5.32788	3.4293	0
34	2011	0.60196	0.142776	6.53493	0.338828	10.2421	5.29832	3.6449	0
34	2012	0.513282	0.145196	6.53735	0.335578	10.458	5.57215	3.76732	0
34	2013	0.326277	0.111652	6.5391	0.35042	10.6628	6.03548	3.85966	0
34	2014	0.185057	0.144783	6.54124	0.370099	10.7511	6.21461	4.19737	0
34	2015	0.136154	0.160554	6.54296	0.403573	10.8307	6.55962	4.43993	0
34	2016	0.138885	0.154298	6.54499	0.474016	10.9333	6.49375	4.57085	0
34	2017	0.0219946	0.163287	6.54688	0.680044	11.0212	6.57647	5.06642	0
34	2018	0.155589	0.172401	6.5322	0.952161	11.1414	7.17396	4.61016	0
34	2019	0.310815	0.189846	6.53229	1.43463	11.2412	7.25418	5.10486	0
34	2020	0.66127	0.188641	6.36881	1.49923	11.531	7.62803	5.43186	0
35	2006	0.446427	0.0969902	4.48322	0.780812	10.9049	5.00395	3.97699	0
35	2007	0.398366	0.0895708	4.49856	0.873932	11.0465	5.50533	4.06967	0
35	2008	1.0413	0.0870271	4.51288	0.701262	11.19	5.44674	4.0977	0
35	2009	0.8726	0.0901713	4.52855	0.79845	11.4056	5.68358	3.89374	0
35	2010	0.504339	0.0832903	4.56069	0.798189	11.4348	6.12687	4.01707	0
35	2011	0.612431	0.083607	4.57453	0.756723	11.7079	6.20658	3.76354	0
35	2012	0.589582	0.0853792	4.5889	0.760759	11.7606	6.37332	3.82871	0
35	2013	0.197512	0.101415	4.60127	0.881658	11.8707	6.83518	3.76617	0
35	2014	0.144658	0.0972663	4.61313	0.972611	11.9487	7.02019	3.68288	0
35	2015	0.150356	0.105662	4.62379	1.01095	12.0627	7.34536	4.03525	0
35	2016	0.109683	0.107135	4.63399	1.07047	12.1925	7.27932	4.30557	0
35	2017	-0.208314	0.119984	4.64062	1.20465	12.38	7.27932	4.87444	1
35	2018	0.00743736	0.123491	4.64478	1.35848	12.3648	7.52023	5.0807	1
35	2019	0.00831823	0.134315	4.64755	1.45471	12.2883	7.5984	5.2312	1
35	2020	0.277901	0.136106	4.58082	1.32608	12.294	8.01566	5.54565	1
36	2006	0.0062101	0.164777	6.88302	2.54705	12.5519	9.26379	5.39003	0
36	2007	0.0118827	0.176355	6.9288	2.68692	12.6343	9.54681	5.41821	0
36	2008	-0.0674252	0.186777	6.98393	2.85241	12.7296	9.75348	5.5819	0
36	2009	0.0588234	0.190894	7.03296	3.21404	12.9347	10.0035	5.60915	0
36	2010	-0.0200608	0.192581	7.0863	3.12828	12.9047	10.3559	5.36822	0
36	2011	-0.145279	0.199706	7.11746	3.2945	13.127	10.581	5.54094	1
36	2012	0.00973468	0.206113	7.14379	3.36828	13.201	10.6833	5.63941	1
36	2013	-0.00589472	0.214034	7.16616	3.4431	13.2604	11.032	5.61713	1
36	2014	-0.0075353	0.212127	7.18758	3.65791	13.3255	11.1879	5.68253	1
36	2015	-0.0162395	0.249357	7.19538	4.03495	13.5699	11.4116	5.7367	1
36	2016	-0.00251644	0.249578	7.19857	4.16563	13.6681	11.5314	5.7957	1
36	2017	-0.0398517	0.243466	7.19842	4.23777	13.7298	11.5761	5.93591	1
36	2018	-0.0046599	0.24629	7.19751	4.34675	13.853	11.7192	7.46724	1
36	2019	0.0254087	0.20945	7.19635	5.16832	13.8982	11.7846	7.50565	1
36	2020	-0.494516	0.197124	7.19589	5.29817	13.9958	11.9972	7.48849	1
37	2006	0.0219321	0.12548	6.11247	0.83	9.98139	4.15888	3.51	0
37	2007	0.321069	0.136215	6.14165	0.922114	10.0561	4.36945	3.60409	0
37	2008	0.75179	0.099578	6.15573	0.795439	10.1671	4.49981	3.24702	0
37	2009	0.723642	0.160499	6.16623	1.03032	10.4762	4.44265	3.72611	0
37	2010	0.654115	0.158553	6.13401	0.846555	10.7532	4.36945	3.95432	0
37	2011	0.9056	0.17045	6.139	0.837883	10.8269	5.06259	3.78201	0
37	2012	1.75951	0.156519	6.15503	0.621567	10.9624	4.83628	3.84412	0
37	2013	0.712572	0.135557	6.16654	0.584776	11.0926	5.56834	3.93022	0
37	2014	0.669854	0.122624	6.17518	0.550282	11.2018	5.32301	4.29275	0
37	2015	0.619019	0.145925	6.18862	0.627626	11.2361	5.66988	4.56443	0
37	2016	0.255694	0.149065	6.19963	0.611859	11.3167	5.88888	4.82591	0
37	2017	0.468217	0.12819	6.03302	0.671633	11.47	6.02587	5.04532	0
37	2018	0.200035	0.144672	6.04301	0.735386	11.6071	6.32436	5.26595	0
37	2019	0.39484	0.154157	6.05525	0.952425	11.7146	6.2653	5.37094	0
37	2020	-1.55375	0.166664	6.14242	1.20152	11.7036	6.61473	5.41951	0
38	2006	-0.347536	0.126668	4.91777	0.9662	10.0608	5.28827	3.5633	0
38	2007	0.152422	0.131331	4.91499	0.848378	9.95841	5.36129	3.69197	0
38	2008	0.105723	0.146448	4.91715	0.910904	10.1324	5.39816	3.60728	0
38	2009	0.500207	0.2071	4.91901	0.9016	10.3419	6.03309	3.7513	0
38	2010	0.833413	0.283503	4.94933	0.638996	10.6063	6.49375	3.87159	0
38	2011	0.151736	0.217428	4.95152	0.669367	10.7043	6.19644	4.08917	0
38	2012	0.0427659	0.217389	4.95411	0.702144	10.8936	6.65801	4.00052	0
38	2013	0.339154	0.214163	4.95715	0.713947	11.0728	7.03086	4.10899	0
38	2014	0.279324	0.214993	4.95893	0.720331	11.2269	6.96508	4.22054	0
38	2015	0.0651443	0.236629	4.9613	0.79624	11.3459	7.19669	4.56198	0
38	2016	0.299497	0.225686	4.96954	0.842315	11.439	7.33889	4.755	0
38	2017	0.453824	0.209121	4.97277	0.863575	11.5512	7.38275	4.72484	0
38	2018	0.0666977	0.214062	4.96925	0.884584	11.6148	7.55014	4.8452	0
38	2019	0.176371	0.202159	4.9669	1.08265	11.6894	7.83874	4.91238	0
38	2020	-3.08724	0.239806	4.89745	1.17532	11.8699	8.3035	5.05221	0
39	2006	0.187013	0.0946223	6.99619	0.979196	11.9289	7.8501	4.59481	0
39	2007	0.103233	0.104436	7.02665	0.989375	12.0779	8.16593	4.67085	0
39	2008	0.253795	0.107196	7.0501	1.05131	12.2312	8.4187	4.56228	0
39	2009	0.223574	0.10904	7.06634	1.12423	12.4634	8.73906	4.36783	0
39	2010	0.231678	0.105675	7.10305	1.14283	12.2152	9.06381	4.45623	0
39	2011	0.256439	0.108405	7.11564	1.16652	12.642	9.36169	4.5935	1
39	2012	0.487849	0.106873	7.12202	1.21281	12.7614	9.65663	4.77929	1
39	2013	0.416413	0.106207	7.1253	1.2626	12.871	9.89626	6.18639	1
39	2014	0.360123	0.104436	7.12875	1.37512	12.9845	10.0022	6.50406	1
39	2015	0.320779	0.10756	7.13116	1.42269	13.1911	10.2294	6.84233	1
39	2016	0.182689	0.111794	7.13529	1.48954	13.2984	10.2782	6.85931	1
39	2017	0.165937	0.115536	7.14312	1.57083	13.391	10.3758	7.05228	1
39	2018	0.18522	0.119557	7.15519	1.65734	13.5098	10.6899	7.17568	1
39	2019	0.293899	0.11818	7.16337	1.72613	13.6082	10.9131	7.27211	1
39	2020	0.941848	0.118395	7.25482	1.78488	13.62	11.2411	7.19685	1
40	2006	0.0690981	0.16901	6.20162	0.851053	9.38944	4.7185	3.55991	0
40	2007	0.0118829	0.171464	6.20551	0.75476	9.5308	5.01064	3.39525	0
40	2008	0.481758	0.224324	6.21549	0.681391	9.72576	5.45104	3.68623	0
40	2009	0.585326	0.234851	6.21677	0.63388	9.92026	5.28827	3.52178	0
40	2010	0.438524	0.224218	6.22086	0.559472	10.2932	5.85507	3.71647	0
40	2011	0.60196	0.227709	6.22192	0.506976	10.307	5.63835	3.98027	0
40	2012	0.538716	0.236152	6.22447	0.492546	10.5149	5.93754	4.17797	0
40	2013	0.377783	0.233113	6.22711	0.497492	10.6781	6.47851	4.29821	0
40	2014	-0.0304072	0.240696	6.22977	0.551485	10.8278	6.58479	4.34564	0
40	2015	0.0793466	0.243795	6.23453	0.59329	11.0117	6.85856	4.4334	0
40	2016	0.138885	0.258675	6.24051	0.704299	11.1663	6.88346	4.90103	0
40	2017	0.237908	0.251883	6.24296	0.830044	11.2432	6.8742	5.17607	0
40	2018	0.333374	0.246865	6.2464	0.971032	11.3094	7.25205	4.69575	0
40	2019	0.344424	0.239102	6.24546	1.04557	11.4106	7.48885	5.39893	0
40	2020	0.618674	0.239056	6.10826	1.13073	11.669	7.88458	5.71416	0
41	2006	0.320651	0.106968	5.72155	1.47469	10.781	5.64897	3.69088	0
41	2007	0.222692	0.110383	5.73473	1.44744	10.9232	5.92158	3.72978	0
41	2008	0.523206	0.126182	5.7513	1.4404	11.1074	6.1591	3.88137	0
41	2009	0.606605	0.133502	5.75999	1.48829	11.4384	6.32436	3.55264	0
41	2010	0.335101	0.145134	5.70798	1.38663	11.3025	6.7334	4.0514	0
41	2011	0.413494	0.136702	5.7188	1.29752	11.8647	6.96414	4.36983	1
41	2012	0.564149	0.150412	5.72125	1.26941	12.0069	7.26193	4.41853	1
41	2013	0.326277	0.149239	5.73047	1.20873	12.1218	7.61874	4.49555	1
41	2014	0.144658	0.147945	5.7392	1.22038	12.2295	7.83162	4.29639	1
41	2015	0.221365	0.15446	5.75001	1.259	12.3715	8.2335	4.3697	1
41	2016	0.0220766	0.1585	5.76044	1.31854	12.4665	8.32652	4.60152	1
41	2017	0.151543	0.156931	5.77326	1.59353	12.5329	8.40894	4.75958	1
41	2018	-0.259237	0.17333	5.78725	1.94152	12.6287	8.72697	5.00072	1
41	2019	-0.0925136	0.175105	5.79963	2.82665	12.7249	8.85481	6.60508	1
41	2020	0.576079	0.173478	5.97499	2.86661	12.653	9.37653	6.55569	1
42	2006	-0.0722428	0.0799309	4.6967	1.09992	10.0605	4.90527	4.282	0
42	2007	0.0540445	0.0898851	4.6967	1.0058	10.1725	5.24175	4.34866	0
42	2008	0.461034	0.0996488	4.69887	0.933012	10.3383	5.68358	4.45213	0
42	2009	0.478928	0.112988	4.70233	0.953137	10.562	5.65249	4.63593	0
42	2010	0.100048	0.119433	4.61074	0.86732	10.6892	6.16121	4.59384	0
42	2011	0.27738	0.130069	4.61244	0.808213	11.0034	6.29895	4.63568	0
42	2012	0.398833	0.13153	4.60487	0.786682	11.1272	6.37673	4.67906	0
42	2013	0.442165	0.161077	4.60212	0.764192	11.2675	6.72863	4.78159	0
42	2014	0.29279	0.154464	4.60212	0.767626	11.3693	7.09589	4.88251	0
42	2015	0.292375	0.179147	4.60973	0.816728	11.4592	7.49053	4.925	0
42	2016	-0.00712524	0.171376	4.61727	0.848363	11.5416	7.67833	5.04604	0
42	2017	0.0939664	0.174432	4.62476	0.892414	11.6443	7.31055	5.12372	0
42	2018	-0.0221943	0.165365	4.62849	0.935305	11.6954	7.47477	5.14544	0
42	2019	0.00831889	0.155829	4.62849	1.0163	11.7919	7.64492	5.25315	0
42	2020	-0.87221	0.1662	4.62476	1.20909	11.8979	7.95367	5.86225	0
43	2006	0.187014	0.0788708	6.42012	0.722499	11.1017	6.44889	4.47168	0
43	2007	0.0821523	0.0840782	6.42783	0.727658	11.3421	6.60123	4.50948	0
43	2008	0.554291	0.0892545	6.43536	0.694765	11.506	6.71417	4.60742	0
43	2009	0.39381	0.0989113	6.44264	0.697578	11.794	7.01302	4.50688	0
43	2010	0.316296	0.105463	6.52393	0.774357	11.6151	7.29097	4.45517	0
43	2011	0.361142	0.111336	6.53309	0.617231	12.0994	7.59689	5.03587	0
43	2012	0.589582	0.115149	6.54142	0.684677	12.2242	7.78406	4.87186	0
43	2013	0.377783	0.125708	6.55162	0.717866	12.3596	8.1277	5.40537	0
43	2014	0.319723	0.128997	6.56236	0.73777	12.4685	8.35491	5.73875	1
43	2015	0.363385	0.135794	6.57426	0.75633	12.5995	8.70963	5.97475	1
43	2016	0.314099	0.133928	6.58709	0.808796	12.7282	9.04511	6.37089	1
43	2017	0.295486	0.130541	6.60409	0.858455	12.8215	9.01213	6.66898	1
43	2018	0.318558	0.142647	6.61899	0.910605	12.9161	9.47386	6.52555	1
43	2019	0.310814	0.149054	6.65724	1.02868	13.042	9.47324	6.78689	1
43	2020	0.533481	0.145871	6.76855	1.0586	13.0577	9.78993	6.88326	1
44	2006	0.23418	0.0640504	6.80909	0.614423	10.7337	7.23346	4.2044	0
44	2007	0.138368	0.0699419	6.79942	0.61909	10.8882	8.06086	4.41873	0
44	2008	0.380314	0.0781707	6.79498	0.61498	11.0925	8.30028	4.4362	0
44	2009	0.489568	0.0826603	6.79302	0.639921	11.3794	9.23932	4.43959	0
44	2010	0.222276	0.0913961	6.8137	0.676412	11.5472	9.8899	4.43203	0
44	2011	0.26691	0.102801	6.81457	0.707438	11.6999	10.2513	4.71487	0
44	2012	0.500566	0.112534	6.81565	0.756042	11.8414	10.4402	4.85495	0
44	2013	0.519424	0.114392	6.81575	0.788938	11.9977	10.0902	5.58803	0
44	2014	0.413989	0.114915	6.53932	0.889246	12.1258	9.34435	5.74589	0
44	2015	0.363385	0.121816	6.5396	0.945695	12.2759	10.117	5.9693	0
44	2016	0.357902	0.110697	6.53987	1.01921	12.4116	10.1453	6.23893	0
44	2017	0.122754	0.104734	6.54028	1.02647	12.4862	9.84713	6.44046	0
44	2018	0.0666984	0.104092	6.54097	1.03372	12.5592	10.1045	6.62627	0
44	2019	0.0251237	0.10366	6.54206	0.94577	12.6981	9.88797	6.79645	0
44	2020	1.00205	0.107632	6.59683	1.00948	12.7787	10.3279	6.94801	0
45	2006	0.0690985	0.0906538	5.93416	0.481729	9.40803	5.7301	3.25183	0
45	2007	-0.079468	0.101106	5.93241	0.502985	9.51685	6.1334	3.42844	0
45	2008	0.253795	0.0997591	5.94118	0.509272	9.59282	6.22059	3.43503	0
45	2009	0.0639771	0.118712	5.94613	0.539365	9.80954	6.46147	3.59797	0
45	2010	0.0906453	0.126505	5.95969	0.526023	10.0702	6.73934	3.64314	0
45	2011	0.172677	0.140601	5.94567	0.530955	10.2084	7.00216	4.14649	0
45	2012	0.284382	0.165143	5.94765	0.570169	10.3643	7.23778	4.19762	0
45	2013	0.113816	0.171368	5.94182	0.620158	10.5371	7.51262	4.31821	0
45	2014	0.144657	0.168698	5.93186	0.773763	10.6721	7.47079	4.41137	0
45	2015	0.278173	0.179933	5.78157	0.864211	10.9293	8.02976	4.85721	0
45	2016	0.226492	0.176176	5.78598	0.905251	11.0324	8.17639	5.15149	0
45	2017	-0.0211887	0.174591	5.93786	0.981682	10.9778	8.03106	5.10085	0
45	2018	0.0666983	0.181859	5.93422	1.06262	11.0719	8.44096	5.55936	0
45	2019	0.159567	0.184124	5.93601	1.56004	11.194	8.55584	5.84155	0
45	2020	-0.0628723	0.189633	5.90375	1.5962	11.356	8.91691	5.86678	0
46	2006	0.352095	0.136235	7.30319	0.82662	11.8303	7.48099	5.2789	0
46	2007	0.194584	0.143139	7.34266	0.858192	12.1544	7.69485	5.34259	0
46	2008	0.150175	0.152619	7.36705	0.880625	12.2292	7.72665	5.36327	0
46	2009	-0.148818	0.154298	7.37903	1.09099	12.4559	7.93344	5.14648	0
46	2010	0.41972	0.148998	7.72473	0.988337	12.0052	8.46358	4.65507	0
46	2011	0.581019	0.15322	7.73848	0.938724	12.459	8.58317	6.35642	1
46	2012	0.538715	0.163637	7.75496	1.03199	12.4856	8.70301	6.52465	1
46	2013	0.210389	0.171211	7.77118	1.0854	12.6999	9.02774	6.37251	1
46	2014	0.238923	0.167478	7.7924	1.22551	12.7933	9.05637	6.55743	1
46	2015	0.0225386	0.187872	7.72838	1.27775	12.9622	9.4055	6.81413	1
46	2016	0.153486	0.200472	7.74381	1.43484	12.9761	9.4123	7.07141	1
46	2017	0.0939663	0.183191	7.76533	1.42094	13.0617	9.59158	7.24867	1
46	2018	0.140774	0.18627	7.78996	1.40721	13.1057	9.96974	7.44537	1
46	2019	0.327619	0.15229	7.83283	1.39327	13.154	10.0403	7.7763	1
46	2020	1.42801	0.153024	8.02134	1.52217	13.0966	10.2926	7.52855	1
47	2006	0.0926815	0.144088	4.20106	0.726395	9.98313	4.14313	4.26882	0
47	2007	-0.00217124	0.152203	4.16978	0.667446	10.0713	4.26268	4.40029	0
47	2008	0.575015	0.160728	4.16998	0.595111	10.1794	4.46591	4.28928	0
47	2009	0.510847	0.199934	4.17287	0.593606	10.5509	4.23411	4.42655	0
47	2010	1.35993	0.185223	4.14343	0.555605	10.8057	4.39445	4.46295	0
47	2011	0.654312	0.162749	4.17804	0.471083	10.9055	5.38907	4.33002	0
47	2012	0.716749	0.175807	4.17413	0.475449	11.0183	6.41673	4.42925	0
47	2013	-0.793976	0.185293	4.16868	0.539944	11.1035	6.38012	4.71408	0
47	2014	-2.54865	0.239094	4.19036	1.37118	11.2514	5.63479	4.81344	0
47	2015	-0.573942	0.269546	4.18243	1.71322	11.5117	5.68358	4.77805	0
47	2016	-0.620372	0.307315	4.16466	1.88683	11.6133	5.22036	4.82265	0
47	2017	-0.280285	0.326725	3.72435	1.94275	12.1139	5.28827	5.66643	0
47	2018	-0.229607	0.296104	4.14183	2.00292	11.7393	5.48894	5.30718	0
47	2019	-0.193345	0.367727	4.12686	2.19101	11.7951	5.78383	5.00462	0
47	2020	-0.488839	0.361975	3.96851	1.55852	12.0213	6.19032	5.22734	0
48	2006	0.131986	0.0710719	6.40722	0.735129	10.8516	7.96485	3.98038	0
48	2007	0.0189099	0.0737167	6.41229	0.734311	11.0188	8.29255	4.12615	0
48	2008	-0.00525366	0.0782631	6.41612	0.765486	11.2088	8.41538	4.24596	0
48	2009	-0.0956199	0.086232	6.42597	0.804012	11.4491	8.97639	3.93555	0
48	2010	0.24108	0.0918044	6.45246	0.806539	11.3977	9.20914	4.27899	0
48	2011	-0.162374	0.0964019	6.45747	0.844524	11.7322	9.20794	4.50382	0
48	2012	-0.097117	0.0989011	6.45847	0.909352	11.8295	9.2196	4.35508	0
48	2013	0.0172414	0.104343	6.46395	0.939867	11.9656	9.4536	4.67727	0
48	2014	0.00999248	0.109662	6.46013	1.0088	12.0721	9.64108	4.54903	1
48	2015	-0.0853961	0.128652	6.46577	1.12038	12.1656	9.86957	4.46674	1
48	2016	0.138885	0.131943	6.47088	1.14897	12.2481	9.92623	4.57369	1
48	2017	0.165937	0.12832	6.47711	1.1304	12.3261	9.85193	4.70837	1
48	2018	0.12596	0.134112	6.41484	1.11235	12.4503	10.1617	4.92641	1
48	2019	0.142761	0.150045	6.41663	1.0735	12.5785	10.1975	5.15203	1
48	2020	0.533482	0.133031	6.49133	1.16193	12.6315	10.4555	6.59017	1
49	2006	0.375678	0.0958193	6.52006	0.982541	11.233	6.51026	4.08758	0
49	2007	0.27188	0.125189	6.54898	0.923831	11.391	6.91473	4.08136	0
49	2008	0.834064	0.133497	6.56659	0.867996	11.5816	7.13569	4.01586	0
49	2009	0.89739	0.116957	6.58439	0.804033	11.8616	7.7012	4.3845	0
49	2010	0.541947	0.117602	6.69702	0.763539	11.5247	8.08918	4.0306	0
49	2011	0.612431	0.130586	6.48908	0.712314	11.8945	9.31425	3.94968	0
49	2012	0.729466	0.13738	6.49466	0.708062	12.0572	8.97386	4.28896	0
49	2013	0.480795	0.135002	6.4998	0.712968	12.2104	9.35617	4.40325	0
49	2014	0.346656	0.134887	6.5109	0.72181	12.3236	9.41132	4.14266	1
49	2015	0.462799	0.136507	6.52304	0.812738	12.4857	9.70058	4.35364	1
49	2016	0.430907	0.137042	6.53313	0.887377	12.6568	9.85262	6.20143	1
49	2017	0.223515	0.137846	6.54526	0.983382	12.7244	9.97585	6.43753	1
49	2018	0.259296	0.128457	6.56046	1.08878	12.7896	10.2576	6.57103	1
49	2019	0.260399	0.119318	6.57299	1.66942	12.8589	10.3198	6.83531	1
49	2020	0.831658	0.115855	6.70772	1.71324	12.8584	10.6233	6.89537	1
50	2006	0.0455151	0.166635	5.23658	0.906636	9.42855	4.21951	3.79962	0
50	2007	-0.0443329	0.182718	5.2488	0.783118	9.5143	4.30407	3.98022	0
50	2008	0.575015	0.198454	5.25588	0.649438	9.68609	4.68213	3.77068	0
50	2009	0.457648	0.219252	5.25299	0.602923	9.94752	4.67283	4.00496	0
50	2010	0.335101	0.219782	5.24838	0.587758	10.3013	5.55296	4.02662	0
50	2011	0.340202	0.224351	5.25162	0.535094	10.3387	5.7589	4.1425	0
50	2012	0.436982	0.245408	5.25383	0.586314	10.5498	5.90263	4.39419	0
50	2013	0.455042	0.253839	5.25994	0.619159	10.7225	6.35957	4.4669	0
50	2014	0.521722	0.248523	5.26301	0.636577	10.8727	6.9187	4.63086	0
50	2015	0.448596	0.27071	5.26308	0.69052	11.0205	7.42237	4.64603	0
50	2016	0.343301	0.262152	5.26695	0.732426	11.1913	8.12947	5.06477	0
50	2017	0.295486	0.265212	5.27186	0.833582	11.3454	7.96242	5.21789	0
50	2018	0.896353	0.278106	5.27483	0.941786	11.4578	8.36077	5.66164	0
50	2019	0.613309	0.26032	5.27893	0.979268	11.5912	8.44247	5.84261	0
50	2020	0.70387	0.256297	5.17497	1.01355	11.8191	8.75227	5.92214	0
51	2006	-0.00165087	0.108601	5.0752	0.860083	10.2354	5.71373	4.03636	0
51	2007	0.292961	0.0979831	5.07317	0.756291	10.3107	5.9135	4.10327	0
51	2008	1.14492	0.10451	5.07335	0.783596	10.4335	6.13988	4.04974	0
51	2009	0.755562	0.109791	5.07486	0.797769	10.6343	6.07993	4.29244	0
51	2010	0.175264	0.118724	5.07539	0.792605	10.843	6.41182	4.37269	0
51	2011	0.497257	0.113932	5.0744	0.780305	10.8877	6.39359	4.00391	1
51	2012	0.462416	0.117256	5.07066	0.811431	11.0283	6.49527	4.2798	1
51	2013	0.0687473	0.125242	5.06064	0.847853	11.1888	6.70564	4.30356	1
51	2014	-0.192006	0.137559	5.04077	0.908626	11.323	6.80572	4.67823	1
51	2015	-0.0910765	0.153095	5.03742	0.969397	11.4887	7.20934	4.94538	1
51	2016	-0.547366	0.154966	5.03131	1.0967	11.6334	7.2717	5.13582	1
51	2017	-0.625748	0.181642	5.00903	1.36673	11.6672	7.05272	5.33414	1
51	2018	-1.3852	0.186379	5.00541	1.70316	11.6578	7.11883	5.4422	1
51	2019	-1	0.296825	5.00348	1.4571	11.7224	7.18235	5.5915	1
51	2020	-0.74442	0.306943	4.8724	1.4501	11.9685	7.69984	5.83218	1
52	2006	0.517176	0.142338	5.12679	0.411154	9.73394	3.78419	3.53783	0
52	2007	0.131341	0.148639	5.12607	0.381271	9.94964	4.36945	3.83412	0
52	2008	0.129452	0.161031	5.1322	0.352634	10.2129	4.65396	3.84721	0
52	2009	-0.734006	0.199118	5.13776	0.47323	10.3925	5.05625	4.42784	0
52	2010	0.974445	0.178586	5.16841	0.37052	10.7928	4.99043	4.11652	0
52	2011	0.465846	0.16782	5.17415	0.298874	12.0738	5.09375	3.91112	0
52	2012	0.373399	0.200317	5.17942	0.30452	12.4053	5.50939	3.99941	0
52	2013	0.223265	0.237907	5.18507	0.341785	11.058	5.48064	4.04706	0
52	2014	-1.26933	0.239533	5.19036	0.508041	11.0657	5.48894	4.00082	0
52	2015	-1.66749	0.286685	5.19536	0.65759	11.0877	5.66988	3.95338	0
52	2016	-0.401355	0.277152	5.20129	0.695824	11.1795	5.99396	4.06833	0
52	2017	0.324275	0.240685	5.20747	0.625021	11.274	6.06379	4.25944	0
52	2018	-0.229607	0.28856	5.20919	0.560678	11.387	6.58893	4.29745	0
52	2019	-0.0420974	0.284829	5.21056	0.596653	11.4722	6.74876	4.38028	0
52	2020	0.150111	0.299831	5.07522	0.597213	11.6894	7.23778	5.18583	0
53	2006	0.124125	0.227195	3.46404	0.573838	10.4616	3.29584	3.68311	0
53	2007	-0.184872	0.240359	3.42873	0.551165	10.6793	4.18965	3.79133	0
53	2008	0.305604	0.240252	3.44623	0.522442	10.8823	4.75359	3.62226	0
53	2009	0.39381	0.313653	3.45432	0.567134	11.0961	5.22575	3.83939	0
53	2010	0.118852	0.361168	4.14101	0.623844	10.3936	5.47646	3.1527	0
53	2011	0.371613	0.397721	4.13598	0.576462	10.7429	3.71357	3.21299	0
53	2012	0.754898	0.444206	4.36049	0.567981	10.8661	3.93183	3.19231	0
53	2013	0.364907	0.397347	4.37487	0.581691	10.9869	5.01728	3.37172	0
53	2014	0.0234591	0.378032	4.39119	0.506662	11.1113	5.20949	3.45895	0
53	2015	0.050942	0.387363	4.40602	0.545309	11.1892	5.44674	3.84346	0
53	2016	0.314099	0.438005	4.41718	0.545214	11.3025	6.14419	3.92803	0
53	2017	0.151543	0.394037	4.42799	0.545607	11.4073	6.23245	4.19015	1
53	2018	-0.0221931	0.383302	4.43629	0.546	11.4359	6.78219	2.25528	1
53	2019	0.193177	0.378167	4.4413	0.983085	11.4647	6.51619	2.35563	1
53	2020	1.641	0.374237	4.41096	0.966963	11.5729	7.07665	4.46957	1
54	2006	-0.040956	0.115933	6.72243	0.62768	9.13087	4.75359	3.0078	0
54	2007	-0.135684	0.126561	6.71894	0.637047	9.23444	4.86753	3.21075	0
54	2008	0.274519	0.130909	6.72585	0.629647	9.27053	4.99721	3.2383	0
54	2009	0.149095	0.152931	6.7328	0.567852	9.46281	5.23111	3.43449	0
54	2010	0.0436352	0.157696	6.61669	0.546235	9.84786	5.45104	3.68031	0
54	2011	0.172676	0.173951	6.61815	0.556512	9.85482	5.743	4.1268	0
54	2012	0.347966	0.205471	6.60164	0.544022	10.0513	6.10702	4.45067	0
54	2013	0.203693	0.197815	6.59904	0.504708	10.1984	6.18002	4.20417	0
54	2014	0.225458	0.19202	6.60141	0.493401	10.3307	6.03548	4.22392	0
54	2015	0.278173	0.207563	6.6019	0.704486	10.445	6.71296	4.37999	0
54	2016	0.241093	0.210047	6.60321	0.736453	10.5517	6.72623	4.51902	0
54	2017	0.10836	0.208699	6.59655	0.790624	10.6737	7.1025	4.98926	0
54	2018	0.21485	0.230219	6.58687	0.845779	10.8054	7.40428	4.728	0
54	2019	0.226788	0.205196	6.58507	0.93723	10.9457	7.67601	4.82676	0
54	2020	-0.275857	0.211059	6.62621	1.01411	11.0396	8.133	5.20985	0
55	2006	0.414983	0.181281	2.36606	1.34152	9.95986	3.7612	3.83521	0
55	2007	0.145395	0.190602	2.36828	1.28239	10.0371	4.21951	3.92502	0
55	2008	0.554291	0.214999	2.36577	1.12023	10.2207	4.56435	3.5819	0
55	2009	0.819401	0.231728	2.36529	1.05355	10.5122	4.15888	3.69276	0
55	2010	0.400916	0.223086	2.30748	0.909544	10.7686	4.69135	3.75094	0
55	2011	0.507727	0.222582	2.30501	0.825062	10.8895	4.7185	4.00329	0
55	2012	0.716749	0.22042	2.30303	0.741251	11.019	4.27667	4.05886	0
55	2013	0.223265	0.219507	2.30422	0.71126	11.1319	4.75359	4.0679	0
55	2014	0.131192	0.228951	2.30327	0.816367	11.2213	5.01728	4.23642	0
55	2015	0.150356	0.234241	2.30208	0.87874	11.3698	5.23111	4.17138	0
55	2016	0.0220765	0.254637	2.30252	0.895456	11.5212	5.59842	4.41979	0
55	2017	-0.985607	0.366866	2.30315	1.20766	11.5874	5.70044	4.49192	0
55	2018	-0.555542	0.358642	2.26931	1.68444	11.6085	6.06843	4.32239	0
55	2019	-0.546256	0.385416	2.27089	1.74785	11.6355	6.05678	4.48181	0
55	2020	-2.40569	0.398993	2.14882	1.69427	11.8059	6.75693	5.11006	0
56	2006	0.422844	0.0838794	5.01938	1.42097	11.0237	5.6204	4.15556	0
56	2007	0.271881	0.0912817	5.03041	1.50066	11.4596	6.07764	4.2495	0
56	2008	0.461034	0.101172	5.04432	1.47286	11.6642	6.16752	4.19385	0
56	2009	0.691723	0.100462	5.05785	1.63924	11.9266	6.39192	4.30272	0
56	2010	0.222275	0.09502	5.11716	1.61336	11.7406	6.40357	4.38784	0
56	2011	0.183147	0.117426	5.11705	1.6177	12.2989	6.7093	4.2974	0
56	2012	0.386116	0.111215	5.12964	1.60988	12.4482	6.83195	4.4273	0
56	2013	0.287648	0.10878	5.16264	1.97154	12.5785	7.11396	5.21502	0
56	2014	0.0773251	0.10743	5.17242	2.26407	12.6936	6.96035	5.54987	1
56	2015	0.17876	0.116694	5.18194	2.41839	12.8316	7.36645	5.64434	1
56	2016	0.124284	0.132334	5.17599	2.45999	12.9677	7.48773	5.78788	1
56	2017	-0.280286	0.146894	5.18441	2.47395	13.0129	7.53956	6.07729	1
56	2018	-0.422205	0.122865	5.20354	2.48804	12.9924	7.98173	6.17205	1
56	2019	-0.075708	0.14974	5.20693	2.24966	13.0362	8.15162	6.17	1
56	2020	-0.914807	0.156576	5.30203	2.27703	12.9836	8.60758	6.11886	1
57	2006	0.116264	0.119701	5.54144	0.870802	9.32746	3.82864	3.54341	0
57	2007	0.152422	0.126948	5.53786	0.82201	9.51685	4.2485	3.68678	0
57	2008	0.730445	0.153105	5.54025	0.804582	9.67797	4.78749	3.94051	0
57	2009	0.617245	0.19496	5.54196	0.818434	9.93373	5.38907	4.10056	0
57	2010	0.494937	0.182294	5.52039	0.763676	10.2537	5.3799	4.35022	0
57	2011	0.654312	0.18844	5.52254	0.724225	10.3983	5.72359	3.82145	0
57	2012	0.551432	0.188628	5.50652	0.711656	10.6079	5.40717	3.91404	0
57	2013	0.364907	0.179662	5.51275	0.676355	10.8008	5.88888	4.0151	0
57	2014	0.29279	0.184678	5.54235	0.662148	10.9552	6.1591	4.19368	0
57	2015	0.136154	0.185453	5.54947	0.701379	11.1033	6.78784	4.74446	0
57	2016	0.109683	0.195139	5.5458	0.74979	11.2427	7.00579	5.05619	0
57	2017	0.165937	0.183918	5.56052	0.761761	11.388	7.2233	5.25934	0
57	2018	0.259297	0.182282	5.56375	0.773484	11.4796	7.53048	5.44527	0
57	2019	0.36123	0.175716	5.56575	0.979181	11.5715	7.66996	5.56533	0
57	2020	-3.08724	0.204762	5.6161	1.07802	11.654	8.20029	5.65387	0
58	2006	-0.268925	0.0851305	6.18998	0.77106	9.62762	5.80513	3.7788	0
58	2007	-0.248115	0.103497	6.19454	0.741928	9.74873	5.85507	3.87677	0
58	2008	0.398862	0.11155	6.19658	0.634721	9.90609	5.77765	3.9501	0
58	2009	0.255493	0.122729	6.19726	0.649296	10.1659	5.99146	3.58567	0
58	2010	0.156461	0.137803	6.17467	0.561901	10.5415	6.30992	3.72995	0
58	2011	0.256439	0.139708	6.17819	0.497702	10.5501	6.48464	3.88149	0
58	2012	0.640449	0.150198	6.18158	0.471823	10.7137	6.51323	4.02526	0
58	2013	0.493672	0.142844	6.18426	0.435609	10.8606	6.87316	3.97908	0
58	2014	0.346656	0.131067	6.18721	0.439203	10.9655	7.08423	4.11449	0
58	2015	0.0935479	0.139241	6.19035	0.472888	11.097	7.55486	4.21725	0
58	2016	0.00747591	0.141748	6.1932	0.476955	11.2031	7.76472	4.41424	0
58	2017	0.0076002	0.151166	6.12798	0.511144	11.444	7.6024	4.61094	0
58	2018	-0.0518239	0.145826	6.12571	0.545934	11.5701	7.75491	4.65322	0
58	2019	-0.680698	0.183946	6.12344	0.869386	11.6815	7.95402	4.75888	0
58	2020	-0.957404	0.186962	6.02809	0.918784	11.9179	8.36614	5.63497	0
59	2006	0.061237	0.0929689	5.21829	1.31133	10.8846	7.4524	4.18851	0
59	2007	-0.023252	0.095364	5.22248	1.31452	10.9713	7.64204	4.26475	0
59	2008	0.347053	0.10504	5.22732	1.29944	11.1106	7.79482	4.19031	0
59	2009	0.38317	0.109718	5.22944	1.41814	11.3555	7.91206	4.32333	0
59	2010	0.316297	0.123599	5.30043	1.34886	11.293	8.21094	4.26672	0
59	2011	0.28785	0.131332	5.30099	1.30389	11.5839	8.66423	4.21947	1
59	2012	0.271666	0.141438	5.23202	1.46696	11.7757	9.02051	4.54903	1
59	2013	0.158883	0.141474	5.23374	1.54028	11.9076	9.28033	4.59276	1
59	2014	-0.0708072	0.13859	5.22998	1.64202	12.0005	9.09963	4.8334	1
59	2015	0.0083366	0.143421	5.21217	1.72646	12.1367	9.38143	4.81373	1
59	2016	0.0658799	0.143617	5.3291	1.85296	12.0561	9.44169	4.8292	1
59	2017	-0.0355826	0.153179	5.32745	2.11505	12.1409	9.39856	4.92031	1
59	2018	-0.244422	0.152713	5.32093	2.41887	12.238	9.39649	4.91371	1
59	2019	-0.344593	0.209781	5.31217	3.15084	12.3273	9.37932	6.30215	1
59	2020	-0.74442	0.224199	5.23961	2.99275	12.4789	9.65079	6.47346	1
60	2006	0.147709	0.0641538	6.29914	0.536711	10.5946	6.23637	3.68362	0
60	2007	0.0540443	0.0694188	6.30715	0.561651	10.7666	6.46147	3.87467	0
60	2008	0.357415	0.0721789	6.313	0.524267	11.0002	6.51323	3.66883	0
60	2009	0.202294	0.0749511	6.31776	0.567867	11.2696	6.91175	3.72344	0
60	2010	0.231678	0.0743839	6.33292	0.55762	11.3898	7.16704	3.81064	0
60	2011	0.225028	0.0811548	6.33889	0.515646	11.54	7.28345	3.77345	0
60	2012	0.322532	0.083648	6.34426	0.535268	11.6691	7.34084	4.36989	0
60	2013	0.0687477	0.0812223	6.32956	0.549744	11.782	7.7562	4.52434	0
60	2014	-0.313205	0.0842781	6.35718	0.576104	11.8649	7.83716	4.8103	0
60	2015	-0.204692	0.0970435	6.36142	0.644839	11.9631	8.04623	4.82196	0
60	2016	-0.00712574	0.10111	6.36684	0.644634	12.0376	8.11731	5.03371	0
60	2017	-0.0931598	0.101473	6.32114	0.668607	12.0827	8.20221	5.27265	0
60	2018	-0.00737798	0.107734	6.32606	0.692658	12.143	8.56732	5.50593	0
60	2019	0.226788	0.115749	6.32959	0.759916	12.2245	8.86376	5.61992	0
60	2020	0.874255	0.12845	6.29847	0.724864	12.3659	9.32928	5.81986	0
61	2006	0.0612373	0.113234	6.57221	0.687717	9.26293	4.96981	3.18744	0
61	2007	-0.0935218	0.122513	6.57044	0.681721	9.38989	5.4161	3.46893	0
61	2008	0.181261	0.126625	6.58682	0.626595	9.47587	5.51745	3.55965	0
61	2009	0.191654	0.151788	6.59259	0.6	9.67373	5.7869	3.72791	0
61	2010	0.128254	0.157355	6.53238	0.586629	9.96776	5.93754	3.93064	0
61	2011	0.235499	0.175055	6.53374	0.591472	10.0388	6.26149	4.42601	0
61	2012	0.3734	0.204908	6.52802	0.644278	10.2422	5.98394	4.45285	0
61	2013	0.35203	0.204675	6.52186	0.659688	10.4006	6.48004	4.40812	0
61	2014	0.238924	0.207406	6.3367	0.798523	10.7312	6.56386	4.77384	0
61	2015	0.24977	0.210634	6.52143	0.89519	10.6651	6.85646	4.61115	0
61	2016	0.270296	0.212368	6.34955	0.945678	10.8017	7.03791	4.75902	0
61	2017	0.252303	0.210916	6.52482	0.989004	10.9407	7.43426	4.8985	0
61	2018	0.288928	0.210365	6.52847	1.03241	11.0351	7.76004	5.01723	0
61	2019	0.209982	0.184658	6.5296	1.07976	11.176	7.76811	5.09876	0
61	2020	-1.34077	0.191927	6.59341	1.17711	11.233	8.32579	5.76766	0
62	2006	-0.276786	0.177819	4.81403	1.08947	9.21764	2.77259	3.8927	0
62	2007	-0.163791	0.236833	4.81705	1.0501	9.41005	2.94444	3.9129	0
62	2008	0.429948	0.273438	4.81919	0.907179	9.60258	3.09104	4.15492	0
62	2009	0.266133	0.289026	4.82136	1.1147	9.84526	3.85015	4.24469	0
62	2010	0.194069	0.315484	4.79945	0.933997	10.2006	4.09434	4.73586	0
62	2011	0.340202	0.294257	4.79659	0.793365	10.2089	4.62497	3.76133	0
62	2012	0.729466	0.31662	4.79903	0.762256	10.3619	4.59512	3.84952	0
62	2013	0.493671	0.286442	4.80082	0.643667	10.4844	4.83628	3.99928	0
62	2014	0.33319	0.283268	4.80282	0.62	10.6138	5.06259	4.01278	0
62	2015	0.562211	0.291929	4.80562	0.638916	10.7857	5.90263	4.27824	0
62	2016	0.343301	0.275962	4.81167	0.620839	10.8836	6.81235	4.39893	0
62	2017	0.252303	0.278683	4.81571	0.637088	10.9934	6.67708	4.57412	0
62	2018	0.170405	0.294562	4.81525	0.653221	11.0972	6.72743	4.82317	0
62	2019	-0.109318	0.356716	4.81479	0.946924	11.1838	6.11589	5.04407	0
62	2020	-5.77083	0.392038	4.6659	1.34982	11.4483	6.24998	5.24959	0
63	2006	0.0926809	0.0641205	6.95097	0.559059	11.1085	7.63385	4.12306	0
63	2007	0.0189097	0.0677611	6.97933	0.567017	11.2232	7.67183	4.25376	0
63	2008	0.108728	0.0748747	6.98812	0.575347	11.4001	8.00803	4.40901	0
63	2009	-0.0105012	0.0839996	7.00573	0.627414	11.6955	8.50977	4.57479	0
63	2010	0.28809	0.0865416	7.04804	0.622253	11.6604	9.04499	4.52575	0
63	2011	0.109854	0.0898793	7.05388	0.648555	12.0009	9.1691	4.32477	0
63	2012	0.10635	0.0901908	7.05675	0.708619	12.0625	9.16785	4.38013	0
63	2013	0.197513	0.0963773	7.05982	0.732774	12.1858	9.6126	4.49306	0
63	2014	0.0126853	0.0998933	7.06245	0.768577	12.2867	9.74373	4.57157	0
63	2015	-0.00586534	0.120567	7.06573	0.825699	12.3409	9.80378	4.58348	0
63	2016	0.0293775	0.114495	6.9963	0.852862	12.4532	9.91265	4.68415	0
63	2017	0.122754	0.112932	7.00537	0.832342	12.5639	9.80659	4.80715	0
63	2018	0.125959	0.120868	7.02029	0.812512	12.6595	10.1057	4.91149	0
63	2019	0.142761	0.142809	7.03583	0.814739	12.7963	10.2291	5.0916	0
63	2020	0.533482	0.129253	7.15546	0.882704	12.8461	10.4589	6.95886	0
64	2006	0.17758	0.0584174	4.1896	0.223242	11.4792	2.99573	4.82614	0
64	2007	0.250799	0.065357	4.24776	0.210442	11.5989	2.30259	4.72744	0
64	2008	-0.0777871	0.0664775	4.26945	0.204069	11.7816	2.19722	4.17241	0
64	2009	0.0639766	0.0644311	4.27468	0.249746	11.9753	2.83321	4.19686	0
64	2010	0.645371	0.0661472	4.3696	0.230788	11.5751	2.99573	4.37868	0
64	2011	0.821837	0.0712586	4.37519	0.204443	12.1651	3.3322	4.40555	0
64	2012	1.08553	0.072914	4.37989	0.205207	12.3832	3.97029	4.80805	0
64	2013	0.764077	0.099647	4.385	0.320268	12.5245	4.49981	4.87226	0
64	2014	0.306256	0.0907469	4.40933	0.409312	12.5609	5.48894	5.2425	0
64	2015	0.278174	0.132072	4.42005	0.712185	12.6328	5.55683	5.38374	0
64	2016	0.0658795	0.158244	4.42822	1.46974	12.7191	5.45959	5.11518	0
64	2017	-0.467411	0.132116	4.44395	0.949029	12.7109	5.63121	5.52322	0
64	2018	0.0963288	0.108652	4.45272	0.614101	12.7622	6.10925	5.74853	0
64	2019	0.0923452	0.112588	4.45708	0.564734	12.8021	6.05912	5.78713	0
64	2020	0.661271	0.102592	4.65986	0.541326	12.6155	6.2186	5.76913	0
65	2006	0.108403	0.108642	5.46146	1.01556	9.79153	4.77068	3.6031	0
65	2007	0.461608	0.109369	5.4663	0.900519	9.80854	5.06259	3.75083	0
65	2008	1.01022	0.119824	5.4758	0.9405	9.96876	4.94876	3.555	0
65	2009	1.05348	0.137815	5.48176	0.831441	10.1119	5.19296	3.58	0
65	2010	0.335101	0.145921	5.48616	0.704561	10.2206	5.42935	3.67064	0
65	2011	0.842778	0.142005	5.48971	0.635659	10.3004	5.40717	3.84765	0
65	2012	0.576866	0.152882	5.48294	0.633224	10.4582	5.26786	4.18678	0
65	2013	0.17176	0.147439	5.45084	0.628952	10.6477	5.71043	4.31663	0
65	2014	-0.138141	0.158135	5.45084	0.642208	10.8297	5.64191	4.27493	0
65	2015	-0.0910763	0.179288	5.42657	0.713659	11.0192	5.64897	4.69555	0
65	2016	-1.11681	0.218856	5.42043	0.904179	11.1793	5.97126	4.90776	0
65	2017	-0.438623	0.246934	5.40493	1.28005	11.2215	6.15486	5.02491	0
65	2018	-0.111085	0.307555	5.40336	1.80889	11.2166	6.4552	5.1716	0
65	2019	0.00831901	0.408313	5.40076	2.39644	13.1846	6.52796	5.37306	0
65	2020	0.40569	0.488228	4.8351	2.34033	11.9473	7.00851	5.91244	0
66	2006	-0.221759	0.424313	4.6968	2.5334	8.80267	2.30259	3.06265	0
66	2007	-0.170818	0.498582	4.6968	2.56902	8.99979	1.60944	2.99217	0
66	2008	0.181261	0.549533	4.5671	2.43702	9.16643	1.94591	3.20085	0
66	2009	0.266133	0.682386	4.76509	2.17784	9.56495	1.79176	3.31405	0
66	2010	0.391514	0.756149	4.7621	2.37993	9.55618	2.3979	3.33569	0
66	2011	0.00515141	0.808297	4.56002	1.76738	10.0475	3.49651	3.35936	0
66	2012	0.780332	0.858249	4.57372	1.84564	10.2486	2.70805	3.34566	0
66	2013	0.545177	0.816891	4.55761	1.88029	10.4579	3.43399	3.54766	0
66	2014	0.602522	0.822893	4.5441	1.84467	10.5979	3.82864	3.57359	0
66	2015	0.320778	0.84556	4.5313	1.91029	10.7273	4.12713	3.69726	0
66	2016	0.241094	0.915507	4.53838	2.12005	10.9853	4.36945	3.9597	0
66	2017	0.180331	0.836733	4.54475	2.00599	11.1766	4.33073	4.39902	0
66	2018	-0.0221929	0.793515	4.55624	1.90176	11.1723	5.62762	4.53801	0
66	2019	0.0923453	0.730048	4.77774	3.24497	11.1725	5.65249	4.58056	0
66	2020	1.38541	0.720557	4.68522	3.05816	11.3473	5.98394	4.87295	0
67	2006	-0.143149	0.139719	5.40411	0.801072	10.5229	3.97029	3.97415	0
67	2007	0.18053	0.151925	5.41014	0.798132	10.6811	4.70048	4.08538	0
67	2008	-0.0570632	0.174308	5.41611	0.788738	10.863	4.84419	3.81767	0
67	2009	-0.755285	0.186352	5.42129	0.987419	11.0155	5.00395	3.8999	0
67	2010	0.335101	0.190794	5.4599	0.946806	11.2697	5.44674	3.92134	0
67	2011	0.298321	0.200585	5.46555	0.862606	11.2348	5.33272	4.20487	0
67	2012	0.271666	0.200299	5.47074	0.867061	11.3259	5.52943	4.33019	0
67	2013	0.0687475	0.241937	5.47603	1.0034	11.4626	6.28972	4.44141	0
67	2014	-0.00347442	0.221406	5.4776	1.12053	11.49	6.05444	4.44801	0
67	2015	0.278173	0.276069	5.48186	1.26526	11.5706	6.47235	4.51156	0
67	2016	-0.853989	0.278699	5.4864	1.57859	11.632	6.84801	4.57397	0
67	2017	-0.0643706	0.29029	5.49223	1.58886	11.6479	6.73221	4.65766	0
67	2018	0.00743606	0.26258	5.49618	1.59912	11.7215	7.07157	4.67339	0
67	2019	0.125956	0.275483	5.50684	1.54301	11.825	7.07496	4.59618	0
67	2020	0.831658	0.28334	5.39611	1.5639	12.0534	7.56424	5.56328	0
68	2006	-0.174594	0.0442848	4.83812	0.131014	10.7398	6.45362	4.55628	0
68	2007	-0.262169	0.0475926	4.85102	0.141344	10.8289	6.56808	4.62383	0
68	2008	0.274519	0.0499571	4.86551	0.138693	10.8727	6.63857	4.72305	0
68	2009	0.287412	0.0564695	4.87782	0.222801	11.007	6.71296	4.6024	0
68	2010	0.128254	0.045228	4.88244	0.17607	11.3843	6.83303	4.78171	0
68	2011	0.26691	0.0466363	4.8849	0.175015	11.2691	7.63482	4.74793	0
68	2012	0.271666	0.0452332	4.8741	0.188798	11.4492	7.74587	4.85848	0
68	2013	-0.0986468	0.0442504	4.87896	0.207157	11.5035	7.89096	4.91727	0
68	2014	-0.394004	0.0438815	4.87635	0.261618	11.5618	7.47986	4.94501	0
68	2015	-1.32664	0.0659091	4.84962	0.44066	11.6615	7.53743	5.01617	0
68	2016	-0.751781	0.10097	4.86678	0.655609	11.6666	7.44483	5.09996	0
68	2017	-0.59696	0.10992	4.85716	0.687875	11.7246	7.39634	5.1647	1
68	2018	-0.481466	0.107341	4.85683	0.721409	11.7828	7.53209	5.2349	1
68	2019	-0.411814	0.123018	4.85544	0.737742	11.8807	7.68064	5.65738	1
68	2020	-0.701822	0.146415	4.87597	0.913527	11.9731	8.15708	5.79758	1
69	2006	0.281345	0.10372	6.17372	0.92097	11.654	7.57404	4.40513	0
69	2007	0.215665	0.110063	6.18113	0.876453	11.713	7.95085	4.52723	0
69	2008	0.709721	0.106266	6.18932	0.790054	11.8986	8.1194	4.47911	0
69	2009	0.595965	0.108326	6.19582	0.897362	12.1587	8.37471	4.92097	0
69	2010	0.429122	0.118545	6.2768	0.833923	12.087	8.71997	4.77081	0
69	2011	0.413494	0.11949	6.28375	0.795969	12.3939	8.94859	4.92209	0
69	2012	0.309816	0.127228	6.30649	0.802505	12.4975	8.76764	5.12593	0
69	2013	0.158883	0.141624	6.30909	0.84313	12.6047	8.93327	5.26746	0
69	2014	-0.218939	0.129246	6.31975	0.950932	12.639	8.64559	5.45271	0
69	2015	-0.403519	0.117788	6.32018	1.17363	12.7486	8.83215	5.64275	0
69	2016	-0.0509288	0.12779	6.32018	1.22724	12.7949	8.84951	5.81675	0
69	2017	0.0219944	0.131596	6.32032	1.22825	12.7784	8.9548	6.03683	1
69	2018	-0.0370084	0.130598	6.27012	1.22924	12.7795	9.25923	6.2296	1
69	2019	0.0923452	0.145142	6.234	1.33683	12.8307	9.42859	6.33237	1
69	2020	-0.61663	0.14253	6.29573	1.33442	12.8419	9.77617	6.35023	1
70	2006	-0.158871	0.223725	5.49954	1.18562	8.97427	4.12713	2.921	0
70	2007	-0.170818	0.251691	5.47103	1.18817	9.1279	4.89035	3.03967	0
70	2008	0.139814	0.334876	5.47474	1.20913	9.33884	4.76217	3.2224	0
70	2009	0.106536	0.381934	5.47614	1.09853	9.67432	5.09987	3.12957	0
70	2010	0.0812438	0.371274	5.42694	1.11927	10.0668	5.18178	3.39946	0
70	2011	0.256439	0.37152	5.42654	1.04351	10.1191	5.22036	3.51797	0
70	2012	0.678599	0.385455	5.4351	1.05739	10.3092	5.23111	3.57092	0
70	2013	0.467918	0.382746	5.4409	1.19444	10.4858	5.64545	4.02894	0
70	2014	0.198524	0.342984	5.44397	1.3263	10.6336	5.9135	3.96373	0
70	2015	0.306577	0.40436	5.44657	1.45897	10.8311	5.90536	4.2904	0
70	2016	0.255694	0.425961	5.44997	1.58004	10.9562	5.8522	4.53247	0
70	2017	-0.352257	0.465768	5.45502	1.68958	11.037	6.21661	4.68794	0
70	2018	-0.0518237	0.446807	5.45953	1.80443	11.1325	6.39526	4.82781	0
70	2019	0.125956	0.491961	5.46369	2.24435	11.239	6.46147	5.00002	0
70	2020	0.661271	0.52763	5.34103	2.34199	11.4703	6.84907	4.94924	0
71	2006	0.159107	0.124594	6.8047	0.70445	11.5924	8.23058	4.8385	0
71	2007	0.0891792	0.133519	6.85449	0.707875	11.7952	8.52991	4.91155	0
71	2008	0.709721	0.136555	6.90776	0.630966	11.9186	8.81195	4.9813	0
71	2009	0.755562	0.149468	6.95115	0.853829	12.2253	8.90775	5.38957	0
71	2010	0.635969	0.14926	7.00745	0.875739	12.0457	9.24319	5.3776	0
71	2011	0.717134	0.158827	7.03905	0.880412	12.3767	9.491	5.08555	1
71	2012	0.750478	0.166269	7.06627	0.909249	12.5025	9.70418	5.2729	1
71	2013	0.618899	0.177398	7.07596	0.948855	12.6075	10.1137	5.38098	1
71	2014	0.342029	0.183388	7.08935	0.99919	12.675	10.1373	5.53135	1
71	2015	0.320335	0.195426	7.09632	1.11958	12.7909	10.5001	6.03376	1
71	2016	0.325475	0.206788	7.0991	1.33333	12.8763	10.5929	6.35114	1
71	2017	-0.481202	0.176867	7.07596	1.42037	12.9586	10.6331	6.62366	1
71	2018	-0.465864	0.165047	7.06989	1.44884	13.0205	10.9072	6.62952	1
71	2019	-0.189488	0.248845	7.05389	1.80131	13.0678	10.9615	6.7297	1
71	2020	-0.354971	0.223818	7.05533	1.88772	13.1421	11.2279	6.91544	1
72	2006	-0.0959831	0.094139	6.19979	1.09037	11.9653	6.52796	4.58785	0
72	2007	0.152422	0.124151	6.20758	0.922086	12.0854	6.80904	4.82268	0
72	2008	-0.160682	0.104119	6.20798	0.952655	12.2709	7.02554	4.70509	0
72	2009	-0.723366	0.103482	6.22042	1.24497	12.5671	7.26962	4.63035	0
72	2010	0.0342336	0.106654	6.40335	1.18882	12.3123	7.56786	4.63289	0
72	2011	0.0365624	0.115048	6.40861	1.15582	12.6529	7.69984	4.77141	0
72	2012	0.335249	0.120031	6.41354	1.19732	12.791	7.76684	4.8481	0
72	2013	0.0429945	0.132253	6.41855	1.25688	12.8887	8.14671	4.92255	0
72	2014	-0.555604	0.127492	6.42192	1.46175	12.9425	8.16508	4.94004	1
72	2015	0.263971	0.153542	6.42652	1.6445	13.0264	8.36147	5.01948	1
72	2016	0.0950826	0.143479	6.43245	1.73228	13.0966	8.40671	5.09107	1
72	2017	0.0795714	0.141641	6.44054	1.70111	13.1697	8.6105	5.144	1
72	2018	0.363004	0.139648	6.45004	1.67072	13.2255	8.8173	6.3104	1
72	2019	0.10915	0.15154	6.45914	1.62483	13.2896	8.91704	6.55704	1
72	2020	0.107515	0.155874	6.63204	1.74013	13.2128	9.4008	6.61552	1
73	2006	0.249901	0.0645087	6.08325	0.473582	10.9097	6.59578	4.91334	0
73	2007	0.0751254	0.0652758	6.08816	0.488022	11.1014	6.89163	4.98304	0
73	2008	0.253796	0.0686517	6.09281	0.514066	11.2321	6.99668	4.99402	0
73	2009	0.36189	0.0769008	6.07852	0.514066	11.4323	7.34472	4.19789	0
73	2010	0.194069	0.0863503	6.08104	0.647406	11.5194	7.95332	4.53443	0
73	2011	0.120325	0.0950238	6.08195	0.702613	11.6815	7.88833	4.68981	0
73	2012	0.195366	0.104525	6.08088	0.727171	11.78	7.834	4.59904	0
73	2013	0.390659	0.103538	6.18393	0.787143	11.8241	8.02715	4.67891	0
73	2014	0.319723	0.10056	6.18331	0.906301	11.9117	7.91754	4.43739	0
73	2015	0.207164	0.112734	6.18193	0.957788	11.9703	8.20958	5.52891	0
73	2016	0.168088	0.105411	6.18673	1.03819	12.0534	8.44376	5.74192	0
73	2017	0.165938	0.102354	6.18896	1.06791	12.1586	8.25842	5.9622	0
73	2018	-0.00737808	0.0999146	6.19017	1.0987	12.2758	8.50916	6.08244	0
73	2019	-0.395009	0.115778	6.19229	1.23612	12.4194	8.53935	6.31962	0
73	2020	0.277902	0.11611	6.21805	1.3374	12.5227	9.0457	6.44337	0
74	2006	-0.017373	0.102298	6.16782	0.717174	9.49165	5.05625	3.55686	0
74	2007	0.0118827	0.130062	6.17503	0.681205	9.49106	5.55296	3.626	0
74	2008	0.139814	0.122094	6.18037	0.623263	9.83371	5.46383	3.62192	0
74	2009	0.361891	0.220764	6.18543	0.648308	10.0603	5.6058	3.73431	0
74	2010	0.344503	0.155179	6.145	0.586682	10.2573	6.04973	3.44126	0
74	2011	0.371613	0.155048	6.147	0.534157	10.3826	6.22654	3.45528	0
74	2012	0.513282	0.164767	6.15173	0.544679	10.5349	6.56948	3.50648	0
74	2013	0.364906	0.169171	6.15768	0.580544	10.6628	6.63857	3.87777	0
74	2014	0.0907916	0.168334	6.1635	0.598692	10.7687	6.77765	3.91718	0
74	2015	0.0793462	0.184082	6.16727	0.695808	10.8823	6.88653	4.11531	0
74	2016	0.109683	0.191113	6.17424	0.765473	11.0016	6.96414	4.28347	0
74	2017	0.209121	0.196794	6.18026	0.873452	11.1054	7.01392	4.89586	0
74	2018	0.274112	0.196886	6.18388	0.988529	11.2083	7.41998	5.06043	0
74	2019	0.36123	0.195536	6.18629	1.31751	11.2837	7.4668	5.19672	0
74	2020	0.703866	0.196145	6.15765	1.27682	11.4341	7.84932	5.38282	0
75	2006	-0.0865498	0.103638	6.26088	0.97045	9.47186	4.45435	3.32098	0
75	2007	0.155935	0.113556	6.26067	0.947103	9.53435	4.85203	3.49855	0
75	2008	0.520822	0.0917271	6.26302	0.89132	9.67863	5.17048	3.65892	0
75	2009	0.564046	0.163159	6.26467	0.805895	9.91328	5.56068	3.74962	0
75	2010	0.41972	0.166832	6.29221	0.744011	10.2117	6.10256	3.72669	0
75	2011	0.476316	0.119132	6.29437	0.681943	10.2975	6.27288	6.30253	0
75	2012	0.551432	0.182591	6.29607	0.665064	10.4872	6.52209	4.19738	0
75	2013	0.39066	0.183948	6.30018	0.653229	10.6576	6.84694	4.34602	0
75	2014	0.306256	0.186887	6.30189	0.659666	10.8067	7.03703	4.44098	0
75	2015	0.263971	0.199271	6.30532	0.697089	10.9477	7.25771	4.62371	0
75	2016	0.153487	0.225231	6.31069	0.71232	11.0549	7.49109	4.78491	0
75	2017	-0.0499769	0.207376	6.31355	0.734433	11.1521	7.67415	5.20641	0
75	2018	0.200036	0.199967	6.31456	0.756355	11.2282	8.04879	5.56698	0
75	2019	0.344425	0.177678	6.31477	1.02504	11.2984	8.0206	5.6056	0
75	2020	-2.91685	0.19383	6.14195	1.14985	11.5878	8.34972	6.09181	0
76	2006	-0.182454	0.0856495	5.43516	1.12328	9.7352	5.273	3.89878	0
76	2007	0.117287	0.0940373	5.43845	1.09543	9.90166	5.45532	4.01564	0
76	2008	0.492119	0.100986	5.43247	0.984402	10.1332	5.50939	4.26114	0
76	2009	0.415089	0.113237	5.43577	1.03193	10.4553	5.62762	4.43656	0
76	2010	0.400916	0.117256	5.34607	0.897788	10.4256	6.1717	4.32788	0
76	2011	0.570549	0.122644	5.36419	0.747492	10.9658	6.43615	4.29697	0
76	2012	0.589582	0.13193	5.35243	0.699833	11.1201	6.65415	4.38414	0
76	2013	0.60956	0.150118	5.35243	0.61745	11.2492	7.20934	4.47614	0
76	2014	0.427456	0.145269	5.35595	0.612519	11.339	7.1301	5.06924	0
76	2015	0.221366	0.166743	5.36294	0.624193	11.4135	7.45876	5.24745	0
76	2016	0.0658796	0.16445	5.38524	0.657545	11.4946	7.37963	5.46824	0
76	2017	-0.237102	0.165609	5.37475	0.67912	11.5718	7.64444	5.69497	0
76	2018	0.200035	0.153922	5.37819	0.700622	11.7107	7.8332	5.87309	0
76	2019	0.546089	0.138434	5.37819	0.702655	11.8401	8.00803	6.08008	0
76	2020	1.5558	0.136338	5.45744	0.737646	11.9106	8.31434	6.09185	0
77	2006	0.0690981	0.101827	6.57527	0.727174	11.7248	8.51419	4.41018	0
77	2007	0.0470176	0.108017	6.55454	0.729065	11.9106	8.94102	4.56397	0
77	2008	0.0465561	0.110848	6.59159	0.728388	12.0199	9.15894	4.63866	0
77	2009	-0.0530604	0.116896	6.60808	0.755132	12.2984	9.60535	4.60392	0
77	2010	0.175265	0.116356	6.65334	0.722122	12.0535	10.1217	4.44155	0
77	2011	0.0470327	0.123897	6.65557	0.732815	12.5417	10.5099	4.75654	1
77	2012	-0.0462505	0.125861	6.65701	0.795246	12.6108	10.8133	4.72479	1
77	2013	0.0429944	0.131843	6.66015	0.831396	12.7046	10.9741	4.83002	1
77	2014	0.0234588	0.131514	6.67927	0.842639	12.7503	10.655	4.66141	1
77	2015	0.136154	0.156509	6.68107	0.883594	12.8691	10.736	4.82211	1
77	2016	0.0366778	0.148421	6.68743	0.881848	12.9153	10.6247	6.76303	1
77	2017	0.122754	0.143324	6.70381	0.888726	12.9744	10.5151	6.93596	1
77	2018	0.0370679	0.148288	6.72812	0.89561	13.0427	10.7088	7.12409	1
77	2019	0.142761	0.147447	6.76874	1.01679	13.107	10.7597	7.24258	1
77	2020	1.89658	0.140378	6.86658	1.11963	13.1459	11.0093	7.28613	1
78	2006	-0.00951194	0.126106	5.90517	0.913887	9.56738	4.46591	3.83501	0
78	2007	-0.0583869	0.140381	5.89971	0.95504	9.74015	4.94164	4.00626	0
78	2008	0.409224	0.158889	5.90149	0.907634	9.87675	4.77068	4.20087	0
78	2009	0.309543	0.18161	5.89792	0.737684	10.1172	5.38907	4.40111	0
78	2010	0.212873	0.163779	5.84926	0.588912	10.4666	5.87493	4.39893	0
78	2011	0.386271	0.176755	5.84756	0.538587	10.5823	6.22258	4.11314	0
78	2012	0.462416	0.180686	5.8502	0.53214	10.7784	6.56808	4.22546	0
78	2013	0.35203	0.197234	5.85483	0.613662	10.9497	7.17012	4.35897	0
78	2014	0.265857	0.193911	5.85595	0.634761	11.0822	7.75448	4.47332	0
78	2015	0.0367411	0.237685	5.69629	0.725377	11.3664	8.08918	4.77721	0
78	2016	0.168087	0.220191	5.83092	0.841651	11.3999	8.28223	4.56396	0
78	2017	0.180332	0.21828	5.83722	0.818303	11.5112	7.86825	4.93586	0
78	2018	0.15559	0.219124	5.84796	0.79607	11.6	8.14613	5.65376	0
78	2019	0.142761	0.194697	5.8547	1.0236	11.6838	8.11462	5.77486	0
78	2020	0.703869	0.195688	5.73017	1.08813	11.9357	8.62641	6.08615	0
79	2006	-0.253203	0.157976	4.72412	1.52336	9.35135	2.83321	3.5687	0
79	2007	-0.12163	0.186288	4.72502	1.34835	9.49029	3.29584	3.66898	0
79	2008	0.461034	0.248963	4.72676	1.23486	9.71236	3.3673	3.66946	0
79	2009	0.415089	0.285767	4.72807	1.20023	9.95549	3.58352	3.90599	0
79	2010	0.278688	0.336851	4.71651	1.00758	10.2793	4.00733	3.93658	0
79	2011	0.444905	0.311172	4.71647	0.830147	10.3545	4.29046	4.11502	0
79	2012	0.932932	0.326584	4.71758	0.708367	10.5265	4.09434	4.28596	0
79	2013	0.622436	0.309665	4.71909	0.599323	10.703	4.83628	4.31764	0
79	2014	0.481322	0.296961	4.72076	0.569485	10.848	5.39816	4.34663	0
79	2015	0.718433	0.290763	4.72378	0.585083	10.9957	5.81711	4.45448	0
79	2016	0.518514	0.293999	4.72605	0.648214	11.1236	6.32077	4.61099	0
79	2017	0.41064	0.281587	4.72793	0.629885	11.2348	6.29157	4.72127	0
79	2018	0.43708	0.281942	4.73089	0.612156	11.3153	6.27099	4.76648	0
79	2019	0.32762	0.311949	4.73314	0.88583	11.3992	6.02345	4.82399	0
79	2020	-4.8763	0.360018	4.66151	1.12305	11.5769	6.67456	5.26922	0
80	2006	0.242041	0.0983952	6.55694	0.452911	9.76248	5.44242	3.63766	0
80	2007	0.27188	0.0994866	6.55052	0.426797	9.88395	5.57973	3.78536	0
80	2008	0.357414	0.0918666	6.55587	0.379421	9.98679	5.58725	3.77157	0
80	2009	0.212934	0.108217	6.55625	0.452444	10.183	6.07304	3.93286	0
80	2010	0.269286	0.106913	6.54759	0.428966	10.3618	6.41017	4.06125	0
80	2011	0.27738	0.117411	6.54352	0.501617	10.4598	6.59851	4.3967	0
80	2012	-0.0589669	0.130711	6.53868	0.531397	10.6022	6.61874	4.37961	0
80	2013	0.0881909	0.128756	6.54006	0.544674	10.7348	7.00579	4.41469	0
80	2014	0.171591	0.130751	6.54006	0.691176	10.8688	6.97635	4.43518	0
80	2015	0.0367404	0.145167	6.54594	0.763403	10.9808	6.99942	4.53428	0
80	2016	0.168087	0.143722	6.54432	0.871656	11.0882	7.15462	5.01162	0
80	2017	0.0363892	0.14072	6.54312	0.929886	11.2062	7.31189	5.19822	0
80	2018	-0.0073778	0.150939	6.55234	0.990249	11.2956	7.66388	5.34891	0
80	2019	-0.563063	0.181481	6.55994	1.03461	11.3893	7.91352	5.49032	0
80	2020	0.405692	0.187442	6.61389	1.04449	11.4647	8.12859	5.56587	0
81	2006	0.131986	0.249837	5.65991	1.00151	9.28889	3.68888	2.50449	0
81	2007	0.0610713	0.266207	5.66472	0.997502	9.39512	4.17439	5.43683	0
81	2008	-0.160682	0.313271	5.6229	1.05197	9.57844	4.45435	2.73773	0
81	2009	0.276773	0.330556	5.62353	1.30636	9.84196	4.77068	2.93727	0
81	2010	0.137656	0.338499	5.51438	1.17407	10.0405	4.84419	3.17461	0
81	2011	0.58102	0.353788	5.50547	1.14173	10.3272	5.1358	3.34775	0
81	2012	0.958366	0.370914	5.50696	1.18528	10.505	5.60947	3.48969	0
81	2013	0.982977	0.353121	5.51442	1.23878	10.7199	6.30992	3.64273	0
81	2014	0.993051	0.332312	5.51772	1.32767	10.8414	6.6995	4.03434	0
81	2015	0.931462	0.314984	5.52006	1.46747	11.0547	6.71296	4.23866	0
81	2016	0.810536	0.317371	5.52656	1.542	11.2436	6.2691	4.46404	0
81	2017	0.525795	0.318884	5.53333	1.55426	11.3468	6.37161	4.66823	0
81	2018	0.348188	0.321717	5.53703	1.56663	11.3696	6.94601	4.87147	0
81	2019	0.36123	0.325223	5.54148	1.62212	11.4257	7.29777	4.90738	0
81	2020	0.703868	0.306068	5.58551	1.69967	11.4733	7.32581	5.04871	0
82	2006	-0.236695	0.347305	4.9695	2.18787	8.61244	1.60944	2.8774	0
82	2007	0.103233	0.381012	4.97093	1.70201	8.81221	1.60944	2.80174	0
82	2008	0.305604	0.50329	4.9724	1.78908	9.01402	2.70805	2.82523	0
82	2009	0.0958968	0.550851	4.97451	1.93721	9.32391	3.09104	3.32591	0
82	2010	0.0812437	0.581452	4.88928	1.76464	9.69979	4.00733	2.84238	0
82	2011	0.329731	0.629634	4.8908	1.58787	9.83045	4.70953	3.1075	0
82	2012	0.615016	0.665876	4.95033	1.58457	10.0626	4.70953	3.04687	0
82	2013	0.455042	0.701443	4.91476	1.75703	10.3112	5.28827	3.22467	0
82	2014	0.238924	0.621249	4.95141	2.07372	10.514	5.30827	3.47984	0
82	2015	0.235567	0.648879	4.95361	2.42779	10.717	5.43372	3.63801	0
82	2016	0.0220767	0.605604	4.95774	2.34445	10.8454	5.52545	3.83833	0
82	2017	-0.409834	0.667495	4.96438	2.52019	10.8909	5.53339	4.02363	0
82	2018	-0.68888	0.704373	4.96911	2.70191	10.9471	5.76832	4.22535	0
82	2019	0.0419289	0.625394	4.97056	4.10672	11.0239	6.10925	4.37348	0
82	2020	0.661273	0.654766	4.85603	4.03463	11.2365	6.70564	4.73867	0
83	2006	0.0690983	0.130549	5.82038	0.571819	9.52087	5.45959	3.42706	0
83	2007	0.0399906	0.136027	5.81541	0.522545	9.6583	5.52146	3.60707	0
83	2008	0.512843	0.146328	5.81619	0.46197	9.82587	5.96615	3.76637	0
83	2009	0.585326	0.170811	5.81732	0.485039	10.1016	5.89164	3.88783	0
83	2010	0.438524	0.16457	5.82001	0.41949	10.3603	6.65801	3.77126	0
83	2011	0.60196	0.164396	5.81732	0.373224	10.5618	6.32077	3.73038	0
83	2012	0.525999	0.176249	5.81732	0.370584	10.7549	6.46147	3.82786	0
83	2013	0.0429951	0.190208	5.81844	0.404946	10.8644	6.9187	4.12192	0
83	2014	0.0773244	0.192211	5.81956	0.440316	10.9657	6.90073	4.24686	0
83	2015	0.207163	0.201735	5.82403	0.471536	11.0982	7.35692	4.40555	0
83	2016	0.19729	0.20492	5.82847	0.566509	11.2725	7.22184	4.62831	0
83	2017	0.266697	0.200592	5.8329	0.661247	11.3978	7.39634	4.87606	0
83	2018	0.363003	0.205302	5.83862	0.765902	11.5254	7.44249	5.10946	0
83	2019	0.478867	0.178179	5.84234	0.775746	11.6677	7.5999	5.15107	0
83	2020	0.959449	0.19854	5.84627	0.821354	11.817	8.29105	5.33603	0
84	2006	-0.040956	0.0903149	5.2562	0.704545	10.3493	5.59842	3.50206	0
84	2007	0.173503	0.0961179	5.25472	0.639704	10.5625	6.01372	3.57096	0
84	2008	0.514398	0.102575	5.25695	0.61348	10.648	6.1591	3.66812	0
84	2009	0.553406	0.123026	5.25855	0.591049	11.1667	6.43935	3.51336	0
84	2010	0.485535	0.126173	5.26035	0.540066	11.0844	6.95273	3.64682	0
84	2011	0.685723	0.111222	5.26252	0.466865	11.1892	7.33629	3.84853	0
84	2012	0.602299	0.117833	5.26737	0.456475	11.3435	7.6009	4.05188	0
84	2013	0.480794	0.128049	5.26981	0.465391	11.5121	7.9882	4.13245	0
84	2014	0.319724	0.141376	5.27132	0.496881	11.6161	7.70796	4.17745	1
84	2015	0.263971	0.158807	5.26698	0.517465	11.6988	8.1409	4.27067	1
84	2016	0.284896	0.143413	5.27062	0.559497	11.7964	8.2695	4.47923	1
84	2017	-0.654537	0.128029	5.27197	0.638618	11.9241	8.36707	4.61079	1
84	2018	0.140774	0.123907	5.27205	0.724933	12.0095	8.81001	4.72029	1
84	2019	0.36123	0.133825	5.27253	0.968947	12.0927	8.86248	4.81187	1
84	2020	-3.00204	0.138369	5.23613	1.07925	12.2513	9.0136	5.544	1
85	2006	0.0376541	0.134083	5.6618	0.651138	9.45637	5.09987	3.85178	0
85	2007	-0.044333	0.152782	5.66842	0.547662	9.57326	5.18739	3.94009	0
85	2008	0.429948	0.170057	5.67552	0.505385	9.73424	5.05625	4.04195	0
85	2009	0.436369	0.197827	5.68278	0.494806	9.98116	5.64545	4.18421	0
85	2010	0.325699	0.197251	5.67091	0.432485	10.3142	6.01859	3.92675	0
85	2011	0.340202	0.199647	5.67702	0.400034	10.3919	6.13988	3.92064	0
85	2012	0.475132	0.215819	5.67918	0.488095	10.5959	6.31355	3.79477	0
85	2013	0.493671	0.219793	5.68158	0.532054	10.7775	6.72623	4.15175	0
85	2014	0.562121	0.227653	5.68447	0.575175	10.9129	7.02198	4.26464	0
85	2015	0.420193	0.248922	5.68782	0.651653	11.047	7.57044	4.47456	0
85	2016	0.314098	0.244029	5.69153	0.874861	11.1878	7.38212	4.30483	0
85	2017	0.295487	0.234957	5.69536	0.915118	11.3653	7.89469	5.01393	0
85	2018	0.896352	0.239995	5.69886	0.9556	11.5142	8.24617	4.91588	0
85	2019	0.596505	0.230922	5.70055	1.10383	11.6348	8.51379	5.20986	0
85	2020	0.576079	0.23369	5.59233	1.16769	11.8804	8.88225	5.51967	0
86	2006	-0.15101	0.077386	5.33195	0.526585	9.94599	4.82831	3.89086	0
86	2007	-0.0935217	0.0920588	5.33149	0.512245	10.0518	5.23644	3.96394	0
86	2008	0.315966	0.105411	5.33296	0.476372	10.1975	5.74939	4.05941	0
86	2009	0.319331	0.126721	5.32692	0.468878	10.4359	5.8522	3.99203	0
86	2010	0.203471	0.136324	5.32367	0.419063	10.7504	6.31173	3.93333	0
86	2011	0.371613	0.139261	5.32656	0.397615	10.7515	6.54535	4.12242	0
86	2012	0.729466	0.148097	5.32911	0.374137	10.929	6.45205	4.25395	0
86	2013	0.455042	0.142561	5.33122	0.364479	11.0704	7.15149	4.54615	0
86	2014	0.346657	0.143406	5.33351	0.408842	11.196	6.93731	4.53246	0
86	2015	0.349182	0.147723	5.33372	0.421457	11.3293	7.25841	4.68352	0
86	2016	0.270296	0.146489	5.3393	0.434892	11.4507	7.35308	4.92927	0
86	2017	0.122754	0.138973	5.34089	0.450244	11.5737	7.66388	5.08838	1
86	2018	-0.00737717	0.14581	5.33824	0.465645	11.6804	7.62998	5.20645	1
86	2019	-0.411814	0.157473	5.33559	0.605447	11.7927	7.50494	5.32818	1
86	2020	0.40569	0.159935	5.21087	0.643192	11.9976	7.7757	5.58675	1
87	2006	0.0769592	0.132103	5.34019	1.04244	9.63563	4.06044	3.49945	0
87	2007	-0.00919805	0.140529	5.34408	1.06922	9.83362	4.47734	3.59806	0
87	2008	0.347052	0.166307	5.34408	0.905283	9.96206	4.99043	3.46112	0
87	2009	0.447009	0.200197	5.34408	0.882812	10.237	5.73979	3.62206	0
87	2010	0.410318	0.198359	5.32609	0.761491	10.4738	6.74052	3.64491	0
87	2011	0.480714	0.211771	5.33202	0.627015	10.725	7.58782	3.68514	0
87	2012	0.602299	0.235887	5.32424	0.634586	10.912	7.45645	3.74554	0
87	2013	0.377783	0.243449	5.32697	0.63235	11.0612	7.82244	3.95785	0
87	2014	0.211991	0.242472	5.34256	0.695525	11.192	7.83122	4.51646	0
87	2015	0.164558	0.250352	5.34953	0.796182	11.3069	7.7643	4.70269	0
87	2016	0.270295	0.240846	5.353	0.852538	11.4691	7.74153	5.50238	0
87	2017	0.223515	0.230546	5.35798	0.847162	11.6173	7.5725	4.54205	0
87	2018	0.229667	0.219677	5.3709	0.841922	11.6967	8.07403	5.5562	0
87	2019	0.294008	0.208609	5.3758	0.911628	11.7716	7.99058	5.75924	0
87	2020	0.703869	0.202121	5.31339	0.906296	11.9676	8.57622	5.97044	0
88	2006	-0.0881221	0.110336	6.37067	1.31475	9.04749	4.00733	2.90885	0
88	2007	-0.184872	0.119843	6.36541	1.24642	9.20404	4.59512	3.14523	0
88	2008	0.461034	0.140364	6.36541	1.1145	9.38039	4.57471	3.24455	0
88	2009	0.308691	0.17664	6.36012	1.0805	9.58323	4.66344	3.76149	0
88	2010	0.212873	0.173982	6.30604	0.903643	9.98722	5.29832	3.56363	0
88	2011	0.434435	0.195342	6.30753	0.795763	10.0396	5.68017	3.70358	0
88	2012	0.589582	0.211813	6.30902	0.788025	10.2214	6.11368	3.94332	0
88	2013	0.35203	0.219517	6.31882	0.791617	10.3599	6.69208	4.12645	0
88	2014	0.306256	0.216815	6.31349	0.84144	10.5045	6.86485	4.38911	0
88	2015	0.263971	0.238385	6.32346	1.06352	10.6321	7.29777	4.34294	0
88	2016	0.3287	0.230317	6.33393	1.12862	10.7933	7.07918	4.50601	0
88	2017	0.30988	0.23589	6.34416	1.20915	10.9613	6.75809	4.67058	0
88	2018	0.259297	0.243272	6.34849	1.29207	11.1223	7.29641	5.23948	0
88	2019	0.411646	0.227317	6.35175	1.38116	11.253	7.47534	5.41204	0
88	2020	0.661272	0.237652	6.28464	1.40954	11.4594	8.31899	5.67397	0
89	2006	0.202736	0.108328	6.34784	0.704282	9.18718	4.48864	3.0666	0
89	2007	0.0891793	0.134565	6.332	0.696172	9.45252	4.63473	3.32648	0
89	2008	0.44031	0.150547	6.31865	0.707788	9.69488	5.31812	3.48544	0
89	2009	0.436369	0.157297	6.31413	0.742765	10.0307	5.50533	3.61469	0
89	2010	0.28809	0.158222	6.31364	0.830335	10.1669	6.08904	3.78926	0
89	2011	0.340202	0.1675	6.32283	0.808255	10.5154	6.63726	4.06682	0
89	2012	0.653166	0.178973	6.32944	0.806794	10.7466	7.46508	4.23162	0
89	2013	0.60956	0.182364	6.33746	0.803975	10.9547	8.39118	5.38396	0
89	2014	0.454388	0.178999	6.34245	0.804717	11.0609	8.22577	6.25672	0
89	2015	0.420192	0.190848	6.34463	0.811173	11.1906	8.51178	6.63426	0
89	2016	0.3287	0.180582	6.34989	0.820994	11.3553	8.63764	5.46123	0
89	2017	0.0795718	0.162439	6.35708	0.866856	11.4764	8.38114	5.71298	0
89	2018	0.00743676	0.15761	6.35938	0.91466	11.5881	9.04109	5.96029	0
89	2019	0.159567	0.163195	6.36181	1.09525	11.7385	8.96393	6.30963	0
89	2020	0.916851	0.1807	6.37231	1.13672	11.9078	9.53943	6.52988	0
90	2006	-0.0252339	0.0827006	5.8808	0.706435	9.42587	5.29832	3.10998	0
90	2007	0.0680984	0.0924568	5.88575	0.66138	9.52343	5.60947	3.28855	0
90	2008	0.450672	0.122189	5.89025	0.601238	9.64747	5.43372	3.53488	0
90	2009	0.489568	0.121787	5.89565	0.667647	9.85577	5.92158	3.70262	0
90	2010	0.391513	0.127105	5.8943	0.586824	10.0822	6.30262	3.77906	0
90	2011	0.486787	0.108354	5.89599	0.529588	10.1835	6.7178	3.87837	0
90	2012	0.551433	0.106741	5.90286	0.590565	10.3425	6.85961	3.91645	0
90	2013	0.3134	0.114961	5.92464	0.616588	10.4811	7.07918	3.93524	0
90	2014	0.252391	0.118446	5.93111	0.655838	10.599	7.12769	3.99914	0
90	2015	0.235567	0.130204	5.93718	0.775583	10.7512	7.31721	4.52008	0
90	2016	0.138886	0.139001	5.94636	0.875264	10.9341	7.36074	4.72861	0
90	2017	0.00760023	0.156765	5.95551	1.01335	11.1277	7.45356	4.92789	0
90	2018	0.229666	0.155897	5.96657	1.17002	11.2256	7.67229	5.05218	0
90	2019	0.344424	0.140855	5.94768	1.22814	11.3158	7.78987	5.21077	0
90	2020	0.789062	0.135832	5.81417	1.18249	11.6007	8.32603	5.48094	0
91	2006	0.344234	0.143132	4.80514	0.916084	9.17974	2.30259	3.5835	0
91	2007	0.166476	0.171794	4.81575	0.992283	9.33375	2.07944	3.53523	0
91	2008	0.22271	0.198497	4.83251	0.951151	9.48079	2.70805	3.78312	0
91	2009	0.340611	0.230177	4.83804	1.02437	9.7163	2.77259	3.49099	0
91	2010	0.232524	0.217992	4.74238	0.861316	10.1351	3.13549	4.12018	0
91	2011	0.0993845	0.209622	4.75072	0.7571	10.2574	3.2581	3.88317	0
91	2012	0.500566	0.24691	4.75504	0.786308	10.4199	3.46574	3.99635	0
91	2013	0.313401	0.241028	4.76236	0.753179	10.5771	4.14313	4.16496	0
91	2014	0.117725	0.239428	4.76811	0.810539	10.6917	4.5326	4.1829	0
91	2015	0.136154	0.2711	4.77523	0.921183	10.7725	5.07517	4.5223	0
91	2016	0.19729	0.264774	4.78236	0.926264	10.8717	5.6058	4.77275	0
91	2017	0.338669	0.244079	4.79083	0.880882	10.9877	5.94017	4.56219	0
91	2018	0.259297	0.25336	4.79685	0.839286	11.0557	5.73657	4.79608	0
91	2019	0.899	0.3806	4.80203	1.76209	11.1774	5.90536	4.81849	0
91	2020	1.5984	0.340951	4.79299	1.69965	11.3618	6.64639	4.91922	0
92	2006	-0.166732	0.230909	5.53102	1.76763	8.86595	3.63759	3.14857	0
92	2007	-0.156764	0.248802	5.53818	1.56365	9.03884	3.73767	3.1091	0
92	2008	0.274519	0.321125	5.54643	1.44174	9.2774	3.4012	3.06747	0
92	2009	0.521487	0.367282	5.5496	1.33436	9.43393	4.00733	3.77855	0
92	2010	0.382111	0.366777	5.58708	1.0982	9.80715	4.5326	3.63088	0
92	2011	0.59149	0.39814	5.59088	0.849555	9.8487	4.95583	3.76577	0
92	2012	0.576865	0.429218	5.59504	0.776172	10.0581	4.34381	3.9804	0
92	2013	0.377783	0.459689	5.59785	0.759722	10.2557	5.00395	4.24031	0
92	2014	0.185057	0.448711	5.59932	0.788445	10.4277	5.40717	4.29661	0
92	2015	0.221366	0.490719	5.60128	0.784949	10.6321	5.62762	4.56646	0
92	2016	0.138885	0.490563	5.5961	0.790862	10.8393	5.93754	4.77264	0
92	2017	0.165938	0.468014	5.5977	0.760067	10.95	5.82008	4.94678	0
92	2018	0.200036	0.489068	5.59929	0.730761	10.9874	6.3699	5.1199	0
92	2019	0.00831826	0.413467	5.59845	1.60324	11.0563	6.38856	5.16313	0
92	2020	0.064918	0.405017	5.39715	1.81413	11.3754	6.95081	5.4752	0
93	2006	0.414983	0.162012	3.29408	0.647006	10.0254	3.97029	3.44949	0
93	2007	0.208638	0.168199	3.29742	0.579347	10.1342	3.91202	3.76823	0
93	2008	0.844426	0.183259	3.29517	0.508604	10.3378	3.85015	3.78534	0
93	2009	1.05348	0.206873	3.29229	0.466667	10.5705	4.15888	3.81604	0
93	2010	0.269286	0.204744	3.2552	0.425755	10.533	4.07754	3.93949	0
93	2011	0.0993844	0.215264	3.25124	0.401006	10.9307	4.21951	3.61413	0
93	2012	0.297099	0.224766	3.25478	0.382878	11.0861	4.41884	3.79886	0
93	2013	0.158883	0.230321	3.25562	0.432687	11.205	4.68213	3.86383	0
93	2014	0.0369251	0.223412	3.24524	0.461636	11.3235	4.91265	4.4149	0
93	2015	0.0651444	0.2586	3.23092	0.60193	11.3822	5.14749	4.58133	0
93	2016	0.0220768	0.257683	3.23461	0.634137	11.5208	4.96284	4.6151	0
93	2017	-0.467411	0.332956	3.25286	0.804713	11.5911	5.58725	4.62019	0
93	2018	-0.214791	0.328	3.25577	1.03152	11.6288	6.28786	4.58984	0
93	2019	-0.126124	0.349013	3.25831	1.36942	11.6655	6.13773	4.5977	0
93	2020	-1.63895	0.350299	3.163	1.54063	11.7924	6.76504	4.77612	0
94	2006	0.194874	0.0749917	6.88039	0.593838	11.2651	7.22621	4.36125	0
94	2007	0.0962066	0.0821976	6.89974	0.619407	11.3918	7.58223	4.49474	0
94	2008	0.284881	0.0847684	6.91276	0.644603	11.5711	7.78197	4.59383	0
94	2009	0.244853	0.0868066	6.92292	0.698273	11.8569	8.42858	4.60488	0
94	2010	0.231678	0.0924303	6.95713	0.749186	11.8693	9.03121	4.73144	0
94	2011	0.27738	0.101037	6.96934	0.778267	12.0934	9.29266	4.85764	0
94	2012	0.462416	0.0985469	6.97728	0.829554	12.2129	9.43164	4.967	0
94	2013	0.403536	0.0958282	6.97842	0.876187	12.3341	9.82098	5.88067	0
94	2014	0.360122	0.0887271	6.97933	0.978017	12.4127	9.75429	6.04001	1
94	2015	0.306577	0.092038	6.98039	1.03773	12.514	9.98461	6.31334	1
94	2016	0.241093	0.0880018	6.98163	1.09557	12.6435	9.79729	6.57839	1
94	2017	0.165938	0.0833361	6.98331	1.10404	12.7682	9.70406	6.74381	1
94	2018	0.0370677	0.084368	6.98616	1.11255	12.8118	10.0611	6.91615	1
94	2019	0.125956	0.0883921	6.98773	1.05242	12.9421	10.1191	7.07809	1
94	2020	0.916852	0.0930574	7.09646	1.1131	12.9594	10.6267	7.09651	1
95	2006	-0.048817	0.0893681	5.81271	0.803153	9.39304	5.09375	3.14859	0
95	2007	0.0259366	0.102966	5.81447	0.799668	9.50392	5.52943	3.27276	0
95	2008	0.367776	0.107628	5.81764	0.731166	9.63641	5.65249	3.20067	0
95	2009	0.287413	0.110396	5.83941	0.849008	9.87296	5.76205	3.27432	0
95	2010	0.429122	0.118869	5.74998	0.767958	10.2521	6.55962	3.56205	0
95	2011	0.476316	0.123009	5.71423	0.705295	10.2968	6.74406	3.77473	0
95	2012	0.538715	0.125075	5.719	0.721447	10.4717	6.86276	3.88117	0
95	2013	0.326277	0.14013	5.76628	0.760838	10.6421	7.09257	4.0232	0
95	2014	0.427456	0.144291	5.73122	0.816579	10.7963	6.94601	4.06329	0
95	2015	0.235567	0.157446	5.73348	0.902145	10.9499	7.31986	4.23548	0
95	2016	0.168088	0.156762	5.77237	1.04464	11.1329	7.20117	4.38525	0
95	2017	0.194726	0.158232	5.77315	1.19781	11.2735	7.34213	4.50047	0
95	2018	0.214851	0.161488	5.77013	1.36995	11.3371	7.69074	5.01928	0
95	2019	0.32762	0.167919	5.76062	1.20714	11.446	7.87626	5.16211	0
95	2020	0.661271	0.163729	5.67152	1.12776	11.661	8.26307	5.4277	0
96	2006	-0.048817	0.219915	5.27715	0.943641	9.40968	1.79176	2.77273	0
96	2007	-0.12163	0.252085	5.27856	0.908107	9.52618	2.07944	2.71459	0
96	2008	-0.0363394	0.315712	5.28107	0.789134	9.76692	3.04452	2.63118	0
96	2009	0.149095	0.387626	5.28366	0.715608	10.0054	3.7612	2.7463	0
96	2010	0.363307	0.370266	5.22207	0.666454	10.1484	3.85015	2.90898	0
96	2011	0.465846	0.369984	5.2253	0.643064	10.3956	4.12713	2.92144	0
96	2012	0.754899	0.3823	5.2278	0.663082	10.5144	3.63759	3.09427	0
96	2013	0.429288	0.381145	5.23011	0.808516	10.683	4.12713	3.25728	0
96	2014	0.0773251	0.39335	5.23279	1.10873	10.7968	4.80402	3.27758	0
96	2015	0.0793472	0.464166	5.23551	1.61478	10.9311	5.0814	3.40421	0
96	2016	0.0220765	0.470732	5.23794	1.90278	10.9752	5.54126	3.60467	0
96	2017	-0.481806	0.54127	5.24254	1.93109	11.0982	5.6058	4.19168	0
96	2018	-0.288868	0.538373	5.24552	1.95778	11.1478	5.87774	4.36778	0
96	2019	0.075539	0.529096	5.2531	1.95381	11.2116	5.96615	4.56579	0
96	2020	0.661272	0.509561	5.10896	2.13872	11.4423	6.46459	4.92714	0
97	2006	0.257763	0.100845	6.41939	0.445111	9.86559	4.93447	3.42215	0
97	2007	0.138368	0.103328	6.4197	0.438736	9.98846	5.31812	3.59436	0
97	2008	0.409224	0.0961439	6.42606	0.387764	10.1576	5.273	3.63541	0
97	2009	0.0639768	0.116573	6.43298	0.390917	10.3501	6.17794	3.7951	0
97	2010	0.0530377	0.113355	6.43064	0.375697	10.5475	6.43133	3.86784	0
97	2011	0.162206	0.117992	6.43329	0.385425	10.6236	6.72863	4.24986	0
97	2012	-0.135267	0.14016	6.43554	0.482181	10.79	6.79459	4.31246	0
97	2013	-0.154788	0.145521	6.44119	0.538039	10.9153	7.1507	4.37796	0
97	2014	-0.0169408	0.147532	6.2362	0.671631	11.2375	7.05618	4.29869	0
97	2015	-0.0768749	0.152082	6.23991	0.728492	11.3446	7.73936	4.70823	0
97	2016	0.124284	0.151035	6.2414	0.841762	11.4672	7.5475	4.65856	0
97	2017	0.151543	0.159218	6.2428	0.888717	11.5646	7.44191	5.11321	0
97	2018	0.111144	0.169796	6.49331	0.93695	11.4029	7.84542	4.58176	0
97	2019	0.243593	0.170553	6.45774	1.0126	11.5327	7.83122	5.16757	0
97	2020	0.363094	0.166135	6.45003	1.0317	11.6446	8.14642	5.31934	0
98	2006	0.00621007	0.217086	5.11974	1.15933	9.39015	3.52636	2.99236	0
98	2007	0.00485598	0.230015	5.22238	0.986562	9.41284	4.14313	3.26672	0
98	2008	-0.658056	0.166115	5.12186	1.03633	9.97149	4.45435	3.79172	0
98	2009	0.617245	0.683046	5.12551	1.16273	10.2881	4.18965	3.7011	0
98	2010	0.46673	0.687608	5.02534	0.952357	10.5553	4.95583	3.90503	0
98	2011	0.58102	0.34053	5.02771	0.774692	10.6309	5.07517	4.09059	0
98	2012	0.525999	0.336364	5.04413	0.710851	10.7375	5.26786	4.15999	0
98	2013	0.35203	0.341727	5.05005	0.700686	10.8787	5.95842	4.23851	0
98	2014	0.198524	0.339785	5.06177	0.742605	10.9678	5.72359	4.48069	0
98	2015	0.221365	0.346235	5.0829	0.770992	11.0684	6.56244	4.61226	0
98	2016	0.168088	0.34924	5.08431	0.800773	11.2039	6.608	4.82988	0
98	2017	0.165937	0.342433	5.09375	0.852793	11.2967	6.72982	4.9619	0
98	2018	0.229666	0.345469	5.09638	0.906977	11.3625	6.83303	5.03401	0
98	2019	0.260398	0.275039	5.09937	1.02417	11.4378	6.65028	5.13479	0
98	2020	0.789062	0.287241	4.95137	1.089	11.6714	6.80904	5.41476	0
99	2006	0.0219322	0.127576	6.3852	0.945266	9.37213	3.3322	3.28112	0
99	2007	0.00485568	0.142029	6.37478	0.91965	9.50604	3.8712	3.4178	0
99	2008	0.471396	0.145776	6.37719	0.856719	9.66204	3.80666	3.41811	0
99	2009	0.564046	0.178376	6.36506	0.744092	9.74462	3.89182	3.48667	0
99	2010	0.447926	0.18157	6.22511	0.648156	10.4608	4.56435	3.96592	0
99	2011	0.60196	0.190682	6.22652	0.576878	10.4018	4.93447	4.10868	0
99	2012	0.551432	0.197629	6.22898	0.559195	10.5904	5.15906	4.16903	0
99	2013	0.377783	0.194666	6.23143	0.566247	10.7735	5.81114	4.2932	0
99	2014	0.238924	0.203568	6.2337	0.581984	10.9167	5.83188	4.37579	0
99	2015	0.363385	0.223911	6.23845	0.619176	11.0321	6.15273	4.68397	0
99	2016	0.153487	0.225877	6.2442	0.630906	11.1709	6.20254	4.66716	0
99	2017	0.180332	0.225742	6.23978	0.744393	11.2725	6.37843	4.76735	0
99	2018	0.185221	0.231181	6.23692	0.871767	11.3221	6.72982	5.23032	0
99	2019	0.260398	0.243872	6.24094	1.54532	11.3631	6.86797	5.09165	0
99	2020	0.533483	0.235401	6.24248	1.55632	11.5032	7.33629	5.28898	0
100	2006	0.179152	0.0834383	7.17943	1.43964	12.2635	8.6332	4.90562	0
100	2007	0.0891793	0.0877305	7.25593	1.47948	12.355	8.95079	4.96597	0
100	2008	0.305605	0.0868265	7.31344	1.51567	12.4337	8.95144	4.92255	0
100	2009	0.244853	0.0864409	7.37568	1.63312	12.5883	9.25904	4.89785	0
100	2010	0.222275	0.0909135	7.44405	1.63829	12.4747	9.58974	5.06993	0
100	2011	0.194439	0.0951087	7.44733	1.66965	12.7078	9.75447	5.21098	1
100	2012	0.32563	0.099162	7.45417	1.8252	12.8112	9.83852	5.19901	1
100	2013	0.473749	0.089892	7.46099	1.90619	12.9765	10.1872	6.8793	1
100	2014	0.150816	0.0859499	7.47281	1.94891	13.0311	10.2211	7.23407	1
100	2015	0.176955	0.095454	7.50446	2.12105	13.1606	10.54	7.40632	1
100	2016	0.108119	0.0994244	7.54385	2.35724	13.186	10.7894	7.68992	1
100	2017	-0.0358301	0.101675	7.57573	2.48898	13.2534	11.002	7.96166	1
100	2018	-0.111085	0.109632	7.60335	2.6311	13.3375	11.4011	8.1537	1
100	2019	0.162631	0.121258	7.62993	2.62248	13.4181	11.5581	8.40807	1
100	2020	0.148441	0.118011	7.83235	2.75285	13.3627	11.9553	8.30215	1
101	2006	-0.048817	0.224068	4.52737	0.444694	9.08131	2.30259	2.79956	0
101	2007	-0.065414	0.24131	4.52888	0.415907	9.20127	2.77259	2.89833	0
101	2008	-0.171045	0.276517	4.53241	0.39455	9.35839	1.79176	3.1074	0
101	2009	0.553406	0.293941	4.53447	0.427618	9.65505	2.99573	3.33248	0
101	2010	0.485535	0.317826	4.40232	0.426931	10.1862	3.2581	3.56472	0
101	2011	0.759015	0.297425	4.40268	0.375513	10.1866	3.91202	3.40038	0
101	2012	1.02195	0.299959	4.40431	0.385122	10.4281	5.39363	3.63367	0
101	2013	0.854213	0.302884	4.40624	0.467631	10.6499	5.61677	3.66661	0
101	2014	0.373589	0.277605	4.4066	0.478668	10.8244	5.07517	3.7925	0
101	2015	0.278174	0.340601	4.40975	0.641055	11.047	5.29832	3.86695	0
101	2016	0.19729	0.360024	4.41484	0.779116	11.1243	5.7301	4.08114	0
101	2017	-0.971211	0.40026	4.42138	0.785446	11.1887	6.19236	4.23356	0
101	2018	-0.140715	0.355416	4.42588	0.791517	11.2444	6.60665	4.44036	0
101	2019	-0.109319	0.378397	4.43124	0.765457	12.8057	6.59987	4.4862	0
101	2020	0.661272	0.398536	4.38692	0.843922	11.4332	6.92756	5.05156	0
102	2006	0.194874	0.0832314	6.43323	0.527484	10.392	5.59099	3.95398	0
102	2007	0.0540445	0.0952232	6.44866	0.532568	10.6004	5.98394	4.17286	0
102	2008	0.222709	0.10133	6.45856	0.548376	10.7948	6.02345	4.24371	0
102	2009	0.149095	0.115163	6.46325	0.6462	11.0723	6.3081	3.99783	0
102	2010	0.175265	0.132958	6.52033	0.649057	11.1859	6.79122	4.22518	0
102	2011	0.204088	0.141457	6.52861	0.64145	11.367	6.86485	4.2126	0
102	2012	0.233516	0.149381	6.53743	0.647647	11.5238	7.05618	4.28424	0
102	2013	0.171759	0.150495	6.5513	0.706464	11.7134	7.39634	5.12372	0
102	2014	0.104258	0.139024	6.56318	0.884311	11.8698	7.60589	4.31951	0
102	2015	0.249769	0.194814	6.5723	1.057	12.1044	7.99834	4.25867	0
102	2016	0.168087	0.188044	6.58359	1.10279	12.3892	8.01467	4.21718	0
102	2017	-0.00679403	0.202257	6.60472	1.30962	12.4361	8.15421	4.17426	0
102	2018	-0.0221934	0.199584	6.61502	1.55859	12.4626	8.61414	6.42231	0
102	2019	0.125956	0.200178	6.6419	1.83597	12.5045	8.68389	6.70528	0
102	2020	0.490885	0.197483	6.75142	2.01357	12.4752	9.19675	6.9977	0
103	2006	0.147708	0.183383	4.04735	0.173642	10.2442	3.21888	3.83366	0
103	2007	-0.05136	0.165666	4.05426	0.14971	10.3418	3.4012	3.92417	0
103	2008	0.461034	0.182995	4.05893	0.148575	10.5154	4.06044	3.84088	0
103	2009	0.0746167	0.215492	4.06214	0.304912	10.6926	4.14313	4.07686	0
103	2010	0.250482	0.217643	4.07915	0.281315	10.8197	4.70048	3.94302	0
103	2011	0.109855	0.201029	4.082	0.259011	10.9401	5.06259	4.07842	0
103	2012	0.258949	0.207897	4.08343	0.255744	11.1066	4.70048	4.21877	0
103	2013	-0.227411	0.217614	4.08706	0.274678	11.2353	5.87212	4.28307	0
103	2014	-0.124674	0.223948	4.09077	0.313305	11.3661	5.57973	4.22062	0
103	2015	-0.644952	0.263303	4.09858	0.464418	11.4951	6.36475	4.29429	0
103	2016	-0.839388	0.302281	4.10801	0.681064	11.5666	6.81454	4.21983	0
103	2017	0.0651769	0.269146	4.11257	0.60354	11.6811	6.23245	4.91909	0
103	2018	0.318558	0.255106	4.11094	0.534343	11.7261	6.49828	5.02263	0
103	2019	0.125956	0.268736	4.1093	0.514728	11.7962	6.40853	5.17675	0
103	2020	-1.34077	0.285327	4.12001	0.592519	11.863	6.92264	5.37083	0
104	2006	0.0533762	0.104719	6.59068	0.73913	9.43665	4.80402	3.31784	0
104	2007	-0.0864947	0.108146	6.58748	0.748901	9.51362	5.1299	3.46663	0
104	2008	0.357414	0.108032	6.59078	0.714696	9.59169	5.15906	3.49731	0
104	2009	0.287412	0.124853	6.59474	0.764467	9.8544	4.95583	3.61374	0
104	2010	0.147058	0.12562	6.58709	0.766721	10.114	5.6204	3.78505	0
104	2011	0.350672	0.135194	6.58362	0.775371	10.182	5.88888	4.22329	0
104	2012	0.411549	0.142235	6.58212	0.780217	10.3912	5.92158	3.82025	0
104	2013	0.385638	0.144491	6.58061	0.776784	10.5832	6.31173	3.96165	0
104	2014	0.292789	0.149561	6.5896	0.78015	10.7581	6.39024	3.98255	0
104	2015	0.334981	0.164629	6.55811	1.01075	10.9037	6.85646	4.22751	0
104	2016	0.241093	0.168524	6.55901	1.05835	11.0381	7.0193	4.27335	0
104	2017	0.122755	0.177339	6.58967	1.13691	11.182	6.99851	4.88141	0
104	2018	0.0370675	0.184011	6.59517	1.21891	11.2638	7.51316	5.41112	0
104	2019	0.125956	0.179612	6.59736	1.15542	11.3659	7.56838	5.80058	0
104	2020	-0.148065	0.181614	6.65162	1.2385	11.4218	8.01961	5.7701	0
105	2006	0.0848203	0.141714	4.73059	0.885057	10.0923	3.93183	3.25376	0
105	2007	-0.142711	0.162887	4.73453	0.88733	10.2505	4.76217	3.48551	0
105	2008	0.233071	0.154212	4.73826	0.899022	10.4181	4.8828	3.23699	0
105	2009	0.0746167	0.193954	4.74373	1.02797	10.7196	5.02388	3.41706	0
105	2010	0.335101	0.188047	4.77022	0.959264	10.8077	5.20949	3.6235	0
105	2011	0.204088	0.206967	4.77588	0.897964	10.9625	5.10595	3.77729	0
105	2012	0.271666	0.216093	4.78047	0.942644	11.0859	5.31321	4.1513	0
105	2013	0.030118	0.223858	4.7849	0.938998	11.2073	6.01616	4.32993	0
105	2014	-0.299739	0.244418	4.78662	0.927801	11.3095	6.18826	3.84937	0
105	2015	-0.176288	0.286211	4.78886	1.05274	11.4191	6.62539	4.45354	0
105	2016	0.0220767	0.283216	4.78963	1.19319	11.6168	6.7417	4.6797	0
105	2017	-0.0355826	0.331164	4.79142	1.35153	11.7925	6.88755	4.93702	0
105	2018	0.0963293	0.364603	4.79164	1.52667	11.9221	7.19444	5.13633	0
105	2019	0.159566	0.393965	4.78923	1.93489	12.0166	7.37023	5.22663	0
105	2020	0.533482	0.401921	4.71819	2.0902	12.1904	7.83479	5.48677	0
106	2006	-0.0488168	0.14923	5.13381	2.45883	9.39697	4.14313	3.17733	0
106	2007	0.0259366	0.171569	5.13961	2.49853	9.56523	3.55535	3.32183	0
106	2008	0.367776	0.189288	5.14917	2.55837	9.67595	3.66356	3.06665	0
106	2009	0.457648	0.228811	5.15719	2.7445	9.95898	4.18965	3.22521	0
106	2010	0.363307	0.227193	5.04554	2.51716	10.1606	4.35671	3.52844	0
106	2011	0.465846	0.229403	5.05362	2.39617	10.4415	4.51086	3.80734	0
106	2012	0.475132	0.238455	5.06164	2.47341	10.5795	4.74493	4.09194	0
106	2013	-0.214535	0.240381	5.06848	2.44685	10.7283	4.94876	4.28505	0
106	2014	0.440922	0.28497	5.07283	2.63636	10.8728	5.02388	4.2545	0
106	2015	0.207163	0.322385	5.07612	2.88489	10.9992	5.77144	4.45386	0
106	2016	0.182689	0.292857	5.07757	3.16996	11.1844	5.59471	4.76416	0
106	2017	0.252303	0.283061	5.0792	3.57957	11.3877	5.86079	4.9281	0
106	2018	0.111144	0.30329	5.08331	4.07054	11.4986	5.90263	5.06818	0
106	2019	0.277203	0.340491	5.0905	4.93216	11.5759	6.08222	5.14363	0
106	2020	-0.148066	0.355971	5.0716	4.44728	11.7113	6.56808	5.23765	0
107	2006	-0.0566782	0.159124	3.41209	0.97654	9.62601	3.29584	3.39607	0
107	2007	-0.191899	0.183824	3.41524	0.890181	9.72659	3.98898	3.52528	0
107	2008	0.1709	0.220954	3.42001	0.855016	9.87379	3.93183	3.37383	0
107	2009	0.223573	0.276562	3.42507	0.908344	10.1442	3.66356	3.40008	0
107	2010	0.0812436	0.277118	3.35505	0.994358	10.4771	3.78419	3.49188	0
107	2011	0.382084	0.29133	3.35804	0.929909	10.6028	4.35671	3.65007	0
107	2012	0.564149	0.292388	3.36053	1.0259	10.8022	4.45435	3.73769	0
107	2013	0.506548	0.286963	3.36293	1.10849	11.0077	5.33272	3.78865	0
107	2014	0.0773247	0.298209	3.36524	1.28239	11.2044	5.25227	3.86451	0
107	2015	0.0651447	0.330564	3.37058	1.53553	11.3625	6.00141	3.89682	0
107	2016	0.168087	0.363785	3.37418	1.70153	11.4332	6.52649	4.06699	0
107	2017	-0.827268	0.436383	3.46116	2.06244	11.5083	6.71901	4.18119	0
107	2018	-0.140715	0.394902	3.46481	2.50876	11.5673	7.49332	4.14494	0
107	2019	0.0923452	0.342227	3.46788	2.81087	11.635	7.56424	4.86823	0
107	2020	0.661271	0.384547	3.37693	2.88996	11.8036	7.6912	5.17625	0
108	2006	0.187014	0.0751062	6.65238	0.683369	9.91185	7.00307	3.56874	0
108	2007	0.0751251	0.0877831	6.65129	0.685965	10.0845	7.10661	3.73287	0
108	2008	0.398862	0.0991583	6.64909	0.692759	10.2731	7.43367	3.68662	0
108	2009	0.478928	0.10733	6.64792	0.713548	10.5472	7.95997	3.83017	0
108	2010	0.316297	0.110708	6.63627	0.783698	10.7386	8.44505	4.07047	0
108	2011	0.413494	0.127896	6.63516	0.810514	10.9153	8.7837	4.29306	0
108	2012	0.678599	0.131965	6.63417	0.846154	11.0539	8.96162	4.36298	0
108	2013	0.519424	0.134273	6.6373	0.890052	11.194	9.22049	4.80583	0
108	2014	0.413989	0.13333	6.59767	0.999116	11.3054	9.10465	4.94924	1
108	2015	0.349183	0.141443	6.60238	1.0445	11.4095	9.05952	5.29806	1
108	2016	0.19729	0.137383	6.6071	1.09473	11.5584	9.23083	5.60925	1
108	2017	0.10836	0.125241	6.61322	1.13544	11.7003	9.25617	5.80634	1
108	2018	-0.377759	0.130397	6.61761	1.17776	11.8245	9.31614	5.9573	1
108	2019	-0.0420972	0.123369	6.62028	1.24133	11.9707	9.43692	6.02239	1
108	2020	0.448288	0.1309	6.6487	1.25144	12.0853	10.2151	6.26122	1
109	2006	0.289207	0.0633868	6.2601	0.541786	9.99854	5.57595	3.67793	0
109	2007	0.0680981	0.065233	6.26632	0.559459	10.0953	5.90536	3.76418	0
109	2008	0.347053	0.0683416	6.27301	0.571531	10.2557	6.2653	3.66049	0
109	2009	0.351251	0.0777801	6.2805	0.581471	10.4241	6.81235	4.30584	0
109	2010	0.212873	0.093444	6.2883	0.60892	10.5339	7.27586	4.30976	0
109	2011	0.225028	0.0903951	6.29349	0.623965	10.6714	7.4495	4.06666	0
109	2012	0.538716	0.108541	6.29848	0.643292	10.7958	7.6044	4.15504	0
109	2013	0.442165	0.108652	6.30557	0.680151	10.9467	7.9266	4.2685	0
109	2014	0.346657	0.106031	6.31136	0.780362	11.0518	7.76642	4.55717	0
109	2015	0.0793462	0.122802	6.31786	0.816856	11.1554	7.95788	4.65167	0
109	2016	0.051279	0.112827	6.32653	0.879181	11.2597	8.04398	4.62733	0
109	2017	0.0507832	0.114755	6.32713	0.888331	11.3442	7.96485	5.27372	0
109	2018	-0.00737795	0.122518	6.32958	0.897506	11.4378	8.25166	5.47387	0
109	2019	0.0251237	0.144725	6.31894	1.14467	11.5551	8.46737	5.9418	0
109	2020	0.533481	0.156285	6.29476	1.22671	11.7057	9.03026	6.33893	0
110	2006	0.100542	0.087563	6.41951	0.504441	9.95171	5.43372	3.56151	0
110	2007	0.0399906	0.0895382	6.41458	0.477058	10.0752	5.69373	3.68481	0
110	2008	-0.896381	0.291274	6.41787	0.475077	10.4721	5.67675	3.33236	0
110	2009	0.532127	0.248822	6.42758	0.469775	10.7541	6.24804	3.78501	0
110	2010	0.353905	0.2436	6.41625	0.443272	10.9569	6.52942	3.8616	0
110	2011	0.549609	0.134717	6.40962	0.406401	11.0353	6.77194	4.03536	0
110	2012	0.436982	0.130179	6.39278	0.410005	11.1726	6.72743	4.21077	0
110	2013	0.261895	0.135875	6.39062	0.4329	11.2649	7.09008	4.43139	0
110	2014	0.171591	0.130037	6.38684	0.454774	11.3504	7.42476	4.11017	0
110	2015	0.164558	0.136739	6.38741	0.546375	11.4014	7.52833	4.26074	0
110	2016	0.226492	0.129609	6.38932	0.619815	11.5067	7.88269	4.38431	0
110	2017	0.295486	0.122503	6.39269	0.723774	11.5724	8.07122	5.0164	0
110	2018	0.318558	0.12284	6.39648	0.83981	11.6673	8.29929	5.30715	0
110	2019	0.209982	0.123372	6.40098	0.774162	11.7606	8.23721	5.688	0
110	2020	0.0649185	0.128757	6.37134	0.887564	11.9211	8.47241	6.07748	0
111	2006	0.289207	0.247885	4.80155	0.977684	9.94865	3.7612	3.88956	0
111	2007	0.356204	0.256478	4.80673	0.740255	10.1345	3.95124	4.05363	0
111	2008	0.274519	0.272964	4.81248	0.72795	10.3041	4.33073	3.69161	0
111	2009	-0.936161	0.29207	4.81455	1.17783	10.4761	4.91998	3.76257	0
111	2010	0.871022	0.293925	4.80586	0.990132	10.8707	5.4161	3.89749	0
111	2011	0.633371	0.27448	4.81076	0.747479	10.8222	5.41165	4.14388	0
111	2012	0.551433	0.292343	4.81529	0.758961	10.9638	5.49717	4.27833	0
111	2013	0.249018	0.32558	4.82025	0.806039	11.0927	5.93754	4.30204	0
111	2014	-0.272806	0.314478	4.82337	0.902608	11.1552	5.95584	4.34009	0
111	2015	-0.659154	0.355252	4.82736	1.02796	11.2243	5.96615	4.55356	0
111	2016	-0.313749	0.345676	4.83181	1.06665	11.2961	5.73979	4.52089	0
111	2017	-0.0355827	0.33237	4.8356	0.993935	11.3785	5.82305	4.73182	0
111	2018	-0.259237	0.317227	4.83718	0.927431	11.4746	6.1717	4.79529	0
111	2019	-0.0925133	0.370274	4.83413	1.1026	11.5833	6.18002	4.99367	0
111	2020	0.703868	0.391143	4.66891	1.11803	11.8404	6.61874	5.1664	0
112	2006	-0.088122	0.15188	5.1031	1.37554	9.31323	4.14313	3.22725	0
112	2007	-0.114603	0.219189	5.10595	1.28286	9.48637	4.63473	3.30396	0
112	2008	0.347053	0.189504	5.12409	1.13261	9.64011	4.56435	3.22296	0
112	2009	0.457649	0.159035	5.12622	1.10931	9.80361	4.67283	3.35643	0
112	2010	0.391514	0.215655	5.14551	0.999065	10.0955	6.18415	3.53116	0
112	2011	0.486787	0.210801	5.14743	0.908743	10.17	5.66296	3.72769	0
112	2012	0.525999	0.22229	5.15246	0.905282	10.3567	5.63479	3.88347	0
112	2013	0.326277	0.230072	5.16473	0.957107	10.4975	6.1203	3.96675	0
112	2014	-0.313205	0.237804	5.16751	0.958543	10.5936	6.03069	4.13334	0
112	2015	0.207164	0.262736	5.17386	1.04398	10.761	6.54679	4.24689	0
112	2016	0.182689	0.267521	5.17754	1.24143	10.9026	6.46614	4.54407	0
112	2017	0.0939661	0.292618	5.19236	1.52111	11.0014	6.77079	4.82233	0
112	2018	0.200035	0.30546	5.1963	1.87201	11.0478	7.07327	5.03421	0
112	2019	0.344425	0.290852	5.19705	2.1057	11.1247	7.55066	5.15243	0
112	2020	0.661272	0.288107	5.11265	1.95383	11.3299	7.94697	5.38735	0
113	2006	0.320651	0.0706258	5.85017	0.570963	10.4858	6.32615	3.83471	0
113	2007	0.243772	0.0778831	5.88902	0.576518	10.6484	6.42972	3.94056	0
113	2008	0.212347	0.0823789	5.92746	0.579681	10.7563	6.89871	3.86199	0
113	2009	0.40445	0.0952516	5.96596	0.67868	11.0208	6.81454	3.90834	0
113	2010	0.711186	0.107192	6.00545	0.596369	11.1093	7.34019	3.73981	0
113	2011	0.570549	0.108553	6.01249	0.615845	11.2665	7.78572	3.82692	0
113	2012	0.602299	0.115767	6.02117	0.628675	11.3593	8.14323	3.9098	0
113	2013	0.764077	0.122572	6.02672	0.639143	11.5364	8.71095	3.92324	0
113	2014	0.346656	0.124309	6.0321	0.684936	11.6324	8.85281	4.02361	0
113	2015	0.320779	0.154797	6.03819	0.731308	11.7581	9.15894	4.1143	0
113	2016	0.182689	0.149194	6.04228	0.763603	11.9907	9.23024	4.15764	0
113	2017	0.137149	0.144629	6.04261	0.789918	12.1346	9.36469	4.10182	0
113	2018	-0.1259	0.132637	6.05365	0.816819	12.2885	9.59717	6.54169	0
113	2019	-0.294177	0.147215	6.06395	0.831119	12.3906	9.58252	6.78146	0
113	2020	-0.361049	0.151001	6.28051	0.875198	12.3244	9.85372	6.71967	0
114	2006	0.0848203	0.0917091	6.91539	1.10897	11.1985	8.39118	3.75763	0
114	2007	0.0751255	0.107108	6.92289	1.0537	11.3335	8.74098	3.88797	0
114	2008	0.253795	0.129821	6.93294	0.998712	11.5902	9.20251	4.02662	0
114	2009	0.564046	0.133472	6.9674	1.11538	12.0624	9.61099	4.22844	0
114	2010	0.391514	0.140035	7.05436	1.12262	11.8836	10.1512	4.19974	0
114	2011	0.539138	0.125153	7.05692	1.07632	12.2986	9.91631	4.199	1
114	2012	0.449699	0.120882	7.06449	1.06894	12.4442	10.1856	4.34773	1
114	2013	0.274771	0.127541	7.07192	1.09388	12.5732	10.4698	4.27404	1
114	2014	0.171591	0.133201	7.08195	1.15146	12.685	10.3498	4.14388	1
114	2015	0.121952	0.135965	7.0978	1.20764	12.7684	10.6704	5.97179	1
114	2016	0.138885	0.131134	7.01248	1.2354	12.7787	10.6528	6.23908	1
114	2017	0.165937	0.12647	7.02043	1.25474	12.8772	10.6228	6.44857	1
114	2018	0.185221	0.11978	7.03806	1.27431	12.9406	10.9589	6.67136	1
114	2019	0.310489	0.117986	7.05331	2.12682	13.0049	10.8325	6.8739	1
114	2020	0.702208	0.121867	7.28705	2.14841	12.8772	11.087	6.73013	1
115	2006	0.194874	0.0687533	6.51049	0.620457	10.5383	6.98101	4.41777	0
115	2007	0.103234	0.0737181	6.51063	0.61873	10.7133	7.26052	4.56882	0
115	2008	0.3885	0.0803777	6.5132	0.621626	10.9078	7.56164	4.46636	0
115	2009	0.468288	0.0856534	6.51862	0.642437	11.1977	7.8071	4.33416	0
115	2010	0.269286	0.0904587	6.51742	0.682263	11.3213	8.15507	4.50247	0
115	2011	0.27738	0.100511	6.51787	0.712838	11.5292	8.53503	4.63098	0
115	2012	0.487849	0.0970961	6.51881	0.754906	11.6871	8.82468	4.80349	0
115	2013	0.545177	0.0981786	6.51944	0.787634	11.8366	9.35392	5.44959	0
115	2014	0.481322	0.0994419	6.5212	0.840392	11.96	9.29908	5.62767	0
115	2015	0.462798	0.110231	6.52248	0.876223	12.0686	9.55705	5.90825	0
115	2016	0.372503	0.107649	6.52421	0.910306	12.1934	9.48577	6.06028	0
115	2017	0.151543	0.100227	6.52795	0.944444	12.28	9.55973	6.2503	0
115	2018	-0.0073779	0.103068	6.53299	0.979579	12.3655	10.0281	6.41227	0
115	2019	0.10915	0.104607	6.53696	1.00042	12.4892	9.83633	6.55332	0
115	2020	0.490885	0.110499	6.53937	1.06079	12.625	10.2558	6.64612	0
116	2006	0.422844	0.145284	4.44515	0.567861	9.99221	4.65396	3.35235	0
116	2007	0.152422	0.137384	4.45007	0.481179	10.2051	5.01064	3.55323	0
116	2008	0.347052	0.149424	4.45598	0.412664	10.3981	5.15906	3.46771	0
116	2009	0.170375	0.170668	4.46629	0.648711	10.6794	4.91998	3.50356	0
116	2010	0.0718416	0.175396	4.47612	0.652038	10.8237	5.35659	3.70259	0
116	2011	0.26691	0.174206	4.47988	0.550429	10.9796	5.33754	3.88144	0
116	2012	0.335249	0.199503	4.4848	0.593839	11.1044	5.49717	3.91217	0
116	2013	0.197512	0.205767	4.48259	0.633908	11.2528	5.66988	4.31082	0
116	2014	0.0503923	0.189431	4.49221	0.664266	11.3684	5.7301	4.40315	0
116	2015	-0.218895	0.215301	4.49296	0.764731	11.4838	6.11589	4.54724	0
116	2016	0.00747587	0.211149	4.49344	0.822887	11.6036	6.39359	4.73126	0
116	2017	0.00760008	0.230398	4.50287	1.01584	11.7283	6.63726	4.83666	0
116	2018	-0.0221929	0.254582	4.50676	1.25944	11.8221	7.11314	4.9972	0
116	2019	0.0923451	0.28676	4.50782	1.40108	11.9191	7.16317	5.03703	0
116	2020	0.70387	0.289782	4.44067	1.4376	12.0806	7.66856	5.27441	0
117	2006	0.0455151	0.136815	5.31715	0.719639	9.44943	4.15888	3.90868	0
117	2007	-0.016225	0.161944	5.32114	0.674085	9.56612	4.70953	3.99144	0
117	2008	0.471396	0.186045	5.328	0.621717	9.68619	4.30407	3.89847	0
117	2009	0.478928	0.209086	5.33527	0.655668	9.91698	4.85981	4.20656	0
117	2010	0.410318	0.221337	5.34114	0.62232	10.233	5.24175	3.70942	0
117	2011	0.308791	0.240625	5.34346	0.530781	10.2968	5.20949	3.75786	0
117	2012	0.373399	0.24509	5.34627	0.543906	10.4848	5.76519	3.8415	0
117	2013	0.390659	0.242038	5.3508	0.589152	10.6728	6.2634	4.03996	0
117	2014	0.454389	0.246717	5.35438	0.613491	10.8357	6.73815	4.08209	0
117	2015	0.391789	0.266298	5.35641	0.680885	10.9359	7.40123	4.13423	0
117	2016	0.284896	0.257935	5.3607	0.714725	11.1477	7.51806	4.27117	0
117	2017	0.252303	0.26227	5.36797	0.886042	11.3049	7.93093	4.90309	0
117	2018	0.851908	0.291991	5.37198	1.09038	11.4167	8.41892	5.04456	0
117	2019	0.546088	0.314277	5.37521	1.25777	11.5294	8.60061	5.19589	0
117	2020	0.576077	0.317851	5.25902	1.2938	11.8014	8.73504	5.50754	0
118	2006	0.187013	0.132854	5.29253	0.675603	10.4517	5.09375	3.74055	0
118	2007	0.131341	0.136284	5.29106	0.667918	10.4698	4.96981	3.83703	0
118	2008	0.657911	0.133013	5.2895	0.644116	10.5911	5.17048	3.67441	0
118	2009	0.500207	0.169075	5.28699	0.662925	10.8382	5.53733	3.89765	0
118	2010	0.59836	0.167852	5.24535	0.599319	11.1901	5.81413	3.91048	0
118	2011	0.434435	0.148495	5.24207	0.54852	11.1499	5.73334	4.05952	0
118	2012	0.360682	0.161927	5.22832	0.562678	11.2698	5.98645	4.31399	0
118	2013	0.17176	0.170777	5.26476	0.567549	11.3522	6.57228	4.48176	0
118	2014	-0.218939	0.175079	5.21828	0.707497	11.4805	6.28413	4.57046	0
118	2015	-0.715962	0.137898	5.21347	0.881318	11.5936	6.37332	4.6925	0
118	2016	-2.03668	0.202503	5.21347	0.851131	11.6408	6.53959	4.90522	0
118	2017	-0.697721	0.191939	5.21065	0.787262	11.7467	6.58893	5.03352	0
118	2018	-0.318498	0.19986	5.20434	0.728566	11.8292	6.86066	5.15822	0
118	2019	-1.60499	0.245738	5.19945	0.892155	11.9139	7.09257	5.19031	0
118	2020	-2.2779	0.247683	5.1061	0.976799	12.1285	7.5369	5.53773	0
119	2006	0.171291	0.0794221	6.99243	0.696218	9.46426	5.93754	3.22882	0
119	2007	0.27188	0.0879286	7.00366	0.589312	9.51904	6.09131	3.33451	0
119	2008	0.668273	0.0859784	7.00662	0.555615	9.71359	5.98141	3.48131	0
119	2009	0.670444	0.0945143	7.01132	0.616202	9.88347	6.49678	3.65839	0
119	2010	0.814609	0.0937909	7.01855	0.551953	10.258	6.6174	3.68159	0
119	2011	0.518197	0.101084	7.02404	0.492911	10.2258	7.15696	3.0704	0
119	2012	0.360683	0.107015	7.03087	0.462289	10.3741	7.35372	3.39779	0
119	2013	0.815584	0.102	7.03736	0.431196	10.5319	7.77359	3.34733	0
119	2014	0.387055	0.105262	7.04908	0.478353	10.6585	7.63385	5.13906	1
119	2015	0.10775	0.146496	7.05296	0.528859	10.726	7.91169	6.51532	1
119	2016	0.0950823	0.133012	7.05398	0.625875	10.8074	7.99396	7.06828	1
119	2017	-0.251496	0.143219	7.05267	0.695737	10.8562	8.26256	7.53456	1
119	2018	-0.229607	0.145756	7.05322	0.770366	10.9323	8.42683	8.01303	1
119	2019	-0.495841	0.166362	7.05559	1.33855	10.9837	8.68339	8.44938	1
119	2020	-0.914807	0.178154	6.96528	1.44915	11.1356	9.11361	8.30515	1
120	2006	0.155569	0.13879	4.98715	0.354176	10.6874	4.31749	4.10263	0
120	2007	-0.00217131	0.136115	5.03305	0.33539	10.7478	4.70048	4.07297	0
120	2008	0.502482	0.13923	5.04065	0.302237	10.9558	5.17615	3.95808	0
120	2009	0.191654	0.177248	5.05789	0.345534	11.1608	5.36598	4.0426	0
120	2010	0.410318	0.143279	5.09489	0.299634	11.1589	6.16961	4.24818	0
120	2011	0.59149	0.141934	5.09965	0.274027	11.4158	6.6958	4.0365	0
120	2012	0.487849	0.146173	5.11389	0.272344	11.5659	6.66568	4.19958	0
120	2013	0.377783	0.143664	5.11583	0.294354	11.6348	6.89467	4.19946	0
120	2014	0.25239	0.139148	5.11478	0.320672	11.6864	6.90975	4.65102	0
120	2015	0.150356	0.121759	5.11518	0.352274	11.7447	7.28413	4.88188	0
120	2016	0.153486	0.120266	5.1177	0.370496	11.8185	7.35372	5.10696	0
120	2017	0.0651774	0.11976	5.1181	0.455045	11.8758	7.17319	5.51706	0
120	2018	0.111144	0.117543	5.11802	0.550722	11.9143	7.19519	5.80733	0
120	2019	0.0587352	0.135968	5.09831	0.667706	11.9645	7.23634	6.04994	0
120	2020	0.661268	0.153515	5.09748	0.691791	11.9179	7.37086	6.24823	0
121	2006	0.155569	0.103	6.52058	0.616632	9.83305	6.12905	3.89693	0
121	2007	0.166476	0.108031	6.51512	0.604825	9.91277	6.2519	3.99136	0
121	2008	0.44031	0.104506	6.51455	0.570778	10.0698	6.47235	3.91162	0
121	2009	0.319331	0.132647	6.51702	0.538953	10.2492	6.66568	4.12233	0
121	2010	0.37271	0.132944	6.5498	0.50442	10.3926	6.94794	4.11357	0
121	2011	0.539138	0.135169	6.53098	0.478437	10.5415	7.14756	4.34288	0
121	2012	0.449698	0.149097	6.53259	0.533333	10.6303	7.14598	4.17221	0
121	2013	0.218501	0.151612	6.49766	0.554692	10.7946	7.5999	4.70582	0
121	2014	0.25239	0.145728	6.49022	0.55742	10.8939	7.83281	4.70686	0
121	2015	-0.133682	0.157441	6.49249	0.782958	10.9892	8.62065	4.97751	0
121	2016	0.211891	0.150307	6.49633	0.810129	11.0638	8.31164	5.26226	0
121	2017	0.165938	0.15619	6.49074	0.855559	11.1579	8.35491	5.51081	0
121	2018	0.0518828	0.159849	6.54942	0.902612	11.2678	8.87501	5.70851	0
121	2019	0.159566	0.159254	6.55291	0.990626	11.3906	8.8663	5.852	0
121	2020	0.363095	0.156975	6.62676	1.01248	11.4709	9.26606	5.95907	0
122	2006	0.202735	0.103082	5.86308	0.515033	10.2405	3.8712	4.22594	0
122	2007	0.11026	0.116264	5.86905	0.444462	10.4173	4.14313	4.33084	0
122	2008	0.771892	0.110882	5.87508	0.435012	10.6737	4.20469	3.87954	0
122	2009	0.436369	0.121184	5.88185	0.591865	10.9429	4.77912	4.13924	0
122	2010	0.466731	0.12303	5.88218	0.471049	10.9844	4.99721	4.15401	0
122	2011	0.392554	0.131887	5.88865	0.40827	11.3091	5.33754	4.17794	0
122	2012	0.309816	0.151371	5.89213	0.490584	11.4417	5.56068	4.28828	0
122	2013	0.326277	0.150469	5.89612	0.622931	11.5481	5.99146	4.66756	0
122	2014	0.387056	0.14633	5.90061	0.625	11.6242	6.52062	4.67117	0
122	2015	0.249769	0.160697	5.90568	0.68741	11.8081	7.03703	4.84977	0
122	2016	0.255694	0.147609	5.91166	0.802381	11.8677	7.33498	5.21048	0
122	2017	0.237909	0.146116	5.91761	0.854093	11.9581	6.83733	5.30195	0
122	2018	0.970429	0.136526	5.92268	0.908412	12.0149	6.97728	5.37755	0
122	2019	0.428451	0.160582	5.92831	1.00472	12.1424	7.11639	5.72051	0
122	2020	0.490885	0.164441	5.93591	1.02612	12.247	7.75448	6.00301	0
123	2006	0.202735	0.0646547	7.10666	0.650461	11.6049	7.83637	4.50819	0
123	2007	0.0751254	0.0701873	7.13208	0.685705	11.7204	8.31679	4.63391	0
123	2008	0.284881	0.0767017	7.15113	0.710814	11.9059	8.44441	4.60713	0
123	2009	0.234213	0.0812574	7.1655	0.726857	12.2132	9.05298	4.71716	0
123	2010	0.24108	0.084353	7.22814	0.772703	12.1138	10.0786	4.46711	0
123	2011	0.214558	0.0861423	7.23716	0.812512	12.4401	10.2132	4.62705	0
123	2012	0.284383	0.085703	7.24233	0.852103	12.5232	10.8078	4.74991	0
123	2013	0.197512	0.0881632	7.2452	0.882624	12.6046	10.6283	5.94666	0
123	2014	0.104258	0.0911674	7.24766	0.969551	12.6625	10.2219	6.13398	1
123	2015	0.00833675	0.0964822	7.24934	0.99655	12.7324	10.4248	6.46746	1
123	2016	0.0950821	0.0941757	7.2521	1.08771	12.8345	10.3557	6.76944	1
123	2017	0.0651774	0.0939736	7.25577	1.07908	12.8799	10.2685	6.97723	1
123	2018	0.100968	0.0923022	7.25905	1.07055	12.9454	10.4697	7.02699	1
123	2019	0.101718	0.0943055	7.26163	1.08425	13.0666	10.5516	7.34149	1
123	2020	0.564617	0.0982242	7.3854	1.12863	13.0291	11.0119	7.30761	1
124	2006	0.328512	0.0645846	6.23504	0.717273	10.3346	5.32788	3.55847	0
124	2007	0.18053	0.0736756	6.23986	0.697011	10.5337	6.04263	3.61876	0
124	2008	0.564653	0.0739415	6.23652	0.64487	10.6402	6.53669	3.49163	0
124	2009	0.500207	0.0842547	6.24536	0.647425	10.9296	6.6995	3.51871	0
124	2010	0.175265	0.0925107	6.26104	0.646951	10.8622	7.02909	3.90741	0
124	2011	0.26691	0.102427	6.26738	0.667953	11.2348	7.52833	3.70859	0
124	2012	0.500566	0.102046	6.27283	0.705586	11.4097	7.2428	3.71429	0
124	2013	0.364907	0.105486	6.27647	0.745027	11.5672	7.45356	3.7328	0
124	2014	0.346656	0.104083	6.28346	0.813778	11.6936	7.27863	4.42624	0
124	2015	0.0651448	0.11095	6.28677	0.882039	11.786	7.46737	4.62637	0
124	2016	0.182688	0.113775	6.29407	0.943292	11.8954	7.42178	4.85649	0
124	2017	0.295487	0.115619	6.29936	0.927921	11.9457	7.33694	5.07594	0
124	2018	0.0815137	0.117863	6.30408	0.912891	12.0177	7.75061	5.22568	0
124	2019	0.209982	0.137223	6.30821	1.14175	12.0939	7.80425	5.46707	0
124	2020	0.618675	0.14287	6.31476	1.17423	12.2274	8.5035	5.73287	0
125	2006	-0.0330949	0.110725	5.67949	1.02037	11.3567	6.94022	3.85417	0
125	2007	-0.12163	0.117188	5.68618	1.02781	11.6328	7.17549	3.95888	0
125	2008	0.243433	0.154455	5.70208	1.17582	11.808	7.21818	3.94012	0
125	2009	0.361891	0.149696	5.69989	1.05506	12.1004	7.50329	4.05115	0
125	2010	0.316297	0.163324	5.71255	1.08142	11.858	7.76896	4.04126	0
125	2011	0.465846	0.176018	5.73237	1.04603	12.3407	7.86711	3.98206	1
125	2012	0.793049	0.17453	5.73953	1.06881	12.4696	7.99699	4.09184	1
125	2013	0.648189	0.17151	5.74654	1.11153	12.586	8.39638	4.17056	1
125	2014	0.0907915	0.159886	5.75366	1.29513	12.6559	8.50127	5.54148	1
125	2015	0.136154	0.155113	5.89304	1.38269	12.7865	8.76904	5.70691	1
125	2016	0.241093	0.160091	5.76827	1.46931	12.8736	8.91503	5.94287	1
125	2017	0.396246	0.159728	5.76436	1.45749	12.94	9.0114	6.10362	1
125	2018	0.244481	0.145346	5.78686	1.44584	12.9862	9.4206	6.3211	1
125	2019	0.092345	0.126754	5.80136	1.98536	13.0634	9.56711	6.4776	1
125	2020	-0.0202754	0.129946	5.99798	2.05379	12.9627	9.81967	6.44114	1
126	2006	0.0376543	0.248399	5.43012	0.776636	8.75332	3.21888	2.08955	0
126	2007	-0.21298	0.278153	5.456	0.753229	8.87817	2.83321	2.39696	0
126	2008	0.150176	0.32428	5.45365	0.759207	9.07393	1.79176	2.5711	0
126	2009	0.361891	0.347937	5.46307	0.901304	9.32551	3.3673	2.54107	0
126	2010	0.335101	0.386145	5.44361	0.745711	9.5797	3.49651	2.88423	0
126	2011	0.539138	0.383376	5.44713	0.675569	9.82803	3.49651	2.68591	0
126	2012	1.04738	0.446521	5.45583	0.634161	10.0192	4.00733	2.93561	0
126	2013	0.725448	0.411623	5.47251	0.593433	10.1159	4.27667	3.13039	0
126	2014	-0.286272	0.493614	5.4809	0.632196	10.2845	4.92725	3.23548	0
126	2015	0.136154	0.572136	5.48885	0.842529	10.423	5.39363	3.32096	0
126	2016	0.255694	0.535657	5.51056	0.913002	10.5277	5.18178	3.41119	0
126	2017	0.295486	0.500238	5.52182	0.868879	10.5952	5.30827	3.91987	0
126	2018	0.259297	0.517139	5.53153	0.82737	10.6528	5.7462	4.152	0
126	2019	0.64692	0.536549	5.52785	1.17109	10.8215	6.18002	4.35132	0
126	2020	0.789062	0.485584	5.42423	1.20096	11.0424	6.43935	4.66913	0
127	2006	-0.0566781	0.172178	5.24005	0.669915	10.1531	4.7185	4.44218	0
127	2007	0.0329637	0.153353	5.24463	0.661936	10.3111	4.98361	4.5752	0
127	2008	-0.0363395	0.150896	5.24934	0.595583	10.5283	5.23644	4.68753	0
127	2009	-0.287135	0.161881	5.25417	0.7455	10.7243	5.3845	4.79531	0
127	2010	0.316297	0.157808	5.29023	0.670928	11.0502	5.70711	3.96467	0
127	2011	0.371613	0.173211	5.29575	0.672747	11.051	5.84354	4.15888	0
127	2012	0.297099	0.181172	5.30088	0.676621	11.2131	5.93754	4.17877	0
127	2013	0.171759	0.208988	5.30637	0.727776	11.3266	6.28413	4.18872	0
127	2014	-0.0842737	0.208253	5.31102	0.898419	11.3905	6.24417	4.18407	0
127	2015	-0.0910768	0.230534	5.31564	1.05252	11.4869	6.54822	4.1894	0
127	2016	-0.255344	0.226532	5.31637	1.09709	11.6238	6.51915	4.65495	0
127	2017	-0.136343	0.217074	5.32457	1.0137	11.7217	6.87833	4.97417	0
127	2018	0.0518834	0.222876	5.32614	0.938355	11.8328	7.28961	5.03163	0
127	2019	0.0587348	0.25415	5.33164	1.05512	11.9043	7.31455	5.42796	0
127	2020	-0.361053	0.272394	5.32884	1.03299	11.9895	7.79934	5.51656	0
128	2006	0.0455152	0.107662	5.45984	0.478954	10.5944	3.71357	4.02703	0
128	2007	0.250799	0.128703	5.46381	0.497404	10.7679	3.97029	4.20139	0
128	2008	0.274519	0.119975	5.46785	0.507479	10.9987	4.60517	4.38206	0
128	2009	-0.233937	0.12621	5.47046	0.513898	11.1349	5.20949	4.51498	0
128	2010	0.28809	0.122521	5.4887	0.506132	11.351	5.57595	4.18773	0
128	2011	0.423965	0.126525	5.49097	0.461503	11.4433	6.02587	3.91956	0
128	2012	0.411549	0.128184	5.49355	0.483811	11.6027	6.14419	3.97748	0
128	2013	0.197512	0.152451	5.49756	0.534027	11.6378	6.37843	4.05251	0
128	2014	-0.353605	0.156129	5.50116	0.63002	11.6785	6.10256	4.00781	0
128	2015	-0.531336	0.173147	5.5038	0.719675	11.6931	6.25767	3.93803	0
128	2016	-0.445158	0.164397	5.50634	0.801248	11.7752	5.90536	4.03332	0
128	2017	-0.121948	0.154934	5.51154	0.807983	11.8502	6.10032	4.12384	0
128	2018	0.0963282	0.168997	5.51586	0.814689	11.9637	6.44889	4.06916	0
128	2019	0.0923464	0.186362	5.52008	0.77651	12.0798	6.60394	4.10932	0
128	2020	1.5984	0.19916	5.45034	0.794244	12.2213	7.02465	4.93231	0
129	2006	0.147708	0.0961371	5.68114	0.67739	9.99973	4.00733	3.75128	0
129	2007	0.0189098	0.108596	5.61297	0.61481	10.0256	4.59512	3.8858	0
129	2008	0.585377	0.124337	5.69275	0.549281	10.1189	4.94876	3.9925	0
129	2009	0.468288	0.159134	5.70366	0.558647	10.3608	5.0876	3.83231	0
129	2010	0.41972	0.16874	5.71055	0.509543	10.6192	5.58725	3.87277	0
129	2011	0.26691	0.174859	5.71801	0.461587	10.7772	5.75574	5.87249	0
129	2012	0.475132	0.192134	5.72367	0.54984	10.92	5.71373	5.87378	0
129	2013	0.493671	0.199031	5.72955	0.583905	11.061	6.02102	3.88391	0
129	2014	0.562121	0.20261	5.73589	0.592427	11.1798	6.18621	4.26513	0
129	2015	0.249769	0.224027	5.74244	0.633557	11.288	6.67708	4.24924	0
129	2016	0.255694	0.206872	5.75117	0.668107	11.4245	6.77079	4.46573	0
129	2017	0.266697	0.218763	5.75701	0.804561	11.5706	7.18992	4.4597	0
129	2018	0.792646	0.241022	5.76198	0.964015	11.6703	7.54327	5.18904	0
129	2019	0.445257	0.255062	5.76634	1.11146	11.7977	7.72312	6.50734	0
129	2020	0.576078	0.246475	5.72967	1.15246	11.985	7.9219	6.06508	0
130	2006	0.218458	0.128658	5.28428	0.516877	9.56301	3.93183	2.7413	0
130	2007	-0.0864947	0.138617	5.28925	0.49945	9.71408	4.33073	2.81369	0
130	2008	0.253795	0.148472	5.29852	0.501115	9.86349	4.51086	2.82151	0
130	2009	0.37253	0.160936	5.30449	0.57446	10.0614	4.45435	3.08733	0
130	2010	0.231677	0.180602	5.31216	0.560817	10.1682	4.44265	3.09915	0
130	2011	0.371613	0.183642	5.31854	0.520942	10.3883	5.16479	2.85207	0
130	2012	0.653166	0.201355	5.32481	0.531662	10.5501	5.03044	2.95971	0
130	2013	0.686818	0.187674	5.33116	0.544304	10.61	5.87493	3.23646	0
130	2014	-0.461338	0.202601	5.337	0.595402	10.7632	5.98645	3.23062	0
130	2015	0.0509433	0.219996	5.34334	0.582876	10.8434	6.60935	3.53158	0
130	2016	0.3433	0.225421	5.3494	0.632246	10.9035	6.56667	3.56162	0
130	2017	0.439429	0.227983	5.35459	0.848454	10.9652	6.97448	3.95274	0
130	2018	0.259296	0.237039	5.36003	1.12665	11.0162	7.15774	4.18123	0
130	2019	0.61331	0.205299	5.36365	1.18991	11.1126	7.3025	4.31892	0
130	2020	1.81138	0.179871	5.29538	1.19724	11.2775	7.60688	4.61734	0
131	2006	0.438566	0.159838	4.96167	0.469154	10.2264	2.19722	3.63746	0
131	2007	0.173503	0.132806	4.92692	0.503709	10.3814	2.89037	4.1978	0
131	2008	0.429948	0.143985	4.93306	0.510188	10.7174	3.46574	4.40241	0
131	2009	0.127815	0.128537	4.93825	0.810088	10.8998	4.04305	4.60329	0
131	2010	0.297493	0.134495	5.04411	0.661068	11.1672	4.34381	4.37712	0
131	2011	0.59149	0.134963	5.08552	0.623628	11.0844	4.56435	4.11257	0
131	2012	0.411549	0.13777	5.09095	0.604258	11.2134	4.99721	4.13297	0
131	2013	0.158883	0.150493	5.09624	0.677316	11.2643	5.36598	4.15737	0
131	2014	-0.394005	0.142577	5.10179	0.735626	11.3038	5.56834	4.18283	0
131	2015	-1.32664	0.153466	5.11111	1.08117	11.3835	5.01064	4.25251	0
131	2016	-0.386754	0.139054	5.11445	1.18049	11.5678	5.0876	4.26725	0
131	2017	0.050783	0.144581	5.11891	1.31796	11.6332	5.34233	4.21646	0
131	2018	-0.599988	0.163174	5.12183	1.47268	11.7545	5.50533	4.21353	0
131	2019	0.0923452	0.181654	5.12368	1.36765	11.8669	5.70711	4.24854	0
131	2020	0.746465	0.180257	5.00828	1.3545	12.108	6.21661	4.47397	0
132	2006	0.414983	0.198404	5.15126	0.813785	9.74255	4.26268	3.25825	0
132	2007	0.538905	0.208505	5.15161	0.69117	9.92062	4.59512	3.57335	0
132	2008	1.1242	0.208056	5.15261	0.602155	10.0513	4.55388	4.01102	0
132	2009	0.915158	0.234412	5.11961	0.601715	10.2586	4.44265	4.12588	0
132	2010	0.560752	0.223571	5.04061	0.565535	10.5868	5.25227	4.3271	0
132	2011	0.449093	0.213187	5.03226	0.541659	10.7447	5.59471	4.10364	0
132	2012	0.376833	0.232144	5.02117	0.57062	10.9046	5.34711	4.31622	0
132	2013	0.146006	0.228404	5.15101	0.568993	10.9198	5.86363	4.39984	0
132	2014	-0.474804	0.229456	5.01681	0.841438	11.1532	5.68698	4.48638	0
132	2015	-1.90892	0.227046	5.00972	1.44287	11.2598	6.00141	4.61461	0
132	2016	-1.87607	0.300292	5.0087	2.0546	11.3717	6.07535	4.91055	0
132	2017	-0.381046	0.307348	5.0087	1.90459	11.4452	5.98896	5.07295	0
132	2018	-0.288868	0.322452	5.0036	1.77492	11.5232	6.48616	5.18436	0
132	2019	-0.109319	0.356537	5.0019	1.61489	11.5693	6.53524	5.3953	0
132	2020	0.192708	0.369767	4.98155	1.72172	11.6859	7.34019	5.52147	0
133	2006	0.265624	0.127623	5.22463	0.55141	10.7174	5.04986	4.28256	0
133	2007	0.0189097	0.130401	5.22348	0.520453	10.7842	4.81218	4.07956	0
133	2008	0.554291	0.124243	5.22187	0.487936	10.9286	5.15329	3.91177	0
133	2009	0.947078	0.140344	5.22014	0.586723	11.1441	5.05625	3.94434	0
133	2010	0.504339	0.13538	5.31442	0.524238	11.1577	5.34233	3.95154	0
133	2011	0.423965	0.133684	5.3235	0.509062	11.3084	5.7589	4.17847	0
133	2012	0.271666	0.157834	5.32402	0.559604	11.4033	5.87212	4.34732	0
133	2013	0.223265	0.152807	5.31471	0.588235	11.4824	5.71043	4.51739	0
133	2014	-0.151607	0.158372	5.32286	0.72573	11.5497	5.19296	4.33086	0
133	2015	-0.48873	0.113574	5.31996	0.832394	11.6767	5.51343	4.46475	0
133	2016	-2.2849	0.179525	5.31354	1.09756	11.7323	6.10256	4.94081	0
133	2017	-0.827268	0.17451	5.30081	1.08142	11.8998	5.99396	5.11679	0
133	2018	-0.822218	0.184017	5.29546	1.06599	12.0138	5.99645	5.3203	0
133	2019	-0.411814	0.211033	5.29008	0.954365	12.102	6.29711	5.38168	0
133	2020	0.0649187	0.211762	5.05549	0.973985	12.386	6.87936	5.75319	0
134	2006	0.0926815	0.12526	5.13238	0.682605	9.02794	2.56495	2.8467	0
134	2007	0.0751253	0.137879	5.13245	0.672989	9.22893	2.63906	2.95582	0
134	2008	0.326328	0.171274	5.14076	0.684223	9.42895	2.63906	3.23978	0
134	2009	0.37253	0.204414	5.14832	0.691721	9.70577	3.13549	3.0383	0
[truncated: 2,231 more rows]
